# Supplementary material for: Proteomics-based identification of differentially abundant proteins reveals adaptation mechanisms of Xanthomonas citri subsp. citri during Citrus sinensis infection
Source: BMC Microbiol. 2017 Jul 11;17:155. doi: 10.1186/s12866-017-1063-x (PMC5504864; doi:10.1186/s12866-017-1063-x)
Supplement: Supplementary file 7 — Number of matching peptides and score/confidence level. (XLSX 223 kb) [file 12866_2017_1063_MOESM7_ESM.xlsx]

## Sheet: Sheet2
Spot 1	--------------------------------------------------------	XAC1882
prot_hit_num	prot_acc	prot_desc	prot_score	prot_mass	prot_matches	prot_matches_sig	prot_sequences	prot_sequences_sig	prot_cover	pep_query	pep_rank	pep_isbold	pep_isunique	pep_exp_mz	pep_exp_mr	pep_exp_z	pep_calc_mr	pep_delta	pep_miss	pep_score	pep_expect	pep_res_before	pep_seq	pep_res_after	pep_var_mod	pep_var_mod_pos	pep_num_match	pep_scan_title
1	gi|21108091	aconitase [Xanthomonas axonopodis pv. citri str. 306]	24	99296	3	1	3	1	4.8	19	1	1	1	13977220	13967147	1	13966371	0.0776	0	17.67	0.25	R	GVQPADFNSYGSR	R			2	Label: A4, Spot_Id: 190882, Peak_List_Id: 370262, MSMS Job_Run_Id: 18612, Comment:
1	gi|21108091	aconitase [Xanthomonas axonopodis pv. citri str. 306]	24	99296	3	1	3	1	4.8	23	1	1	1	14768132	14758059	1	14757269	0.0790	0	17.45	0.24	K	AQGLWHDAASPPAR	Y			2	Label: A4, Spot_Id: 190882, Peak_List_Id: 370260, MSMS Job_Run_Id: 18612, Comment:
1	gi|21108091	aconitase [Xanthomonas axonopodis pv. citri str. 306]	24	99296	3	1	3	1	4.8	34	1	1	1	19770968	19760895	1	19759792	0.1103	0	23.95	0.04	K	FVEFYGDGLQHLPLADR	A			4	Label: A4, Spot_Id: 190882, Peak_List_Id: 370258, MSMS Job_Run_Id: 18612, Comment:
Spot 2	--------------------------------------------------------	XAC2830
prot_hit_num	prot_acc	prot_desc	prot_score	prot_mass	prot_matches	prot_matches_sig	prot_sequences	prot_sequences_sig	prot_cover	pep_query	pep_rank	pep_isbold	pep_isunique	pep_exp_mz	pep_exp_mr	pep_exp_z	pep_calc_mr	pep_delta	pep_miss	pep_score	pep_expect	pep_res_before	pep_seq	pep_res_after	pep_var_mod	pep_var_mod_pos	pep_num_match	pep_scan_title
1	gi|21109124	TonB-dependent receptor [Xanthomonas axonopodis pv. citri str. 306]	62	86282	4	3	4	3	5.7	6	1	1	1	9655259	9645187	1	9644767	0.0420	0	54.52	4.3e-005	K	FPGFDNLR	D			5	Label: C3, Spot_Id: 190929, Peak_List_Id: 370713, MSMS Job_Run_Id: 18612, Comment:
1	gi|21109124	TonB-dependent receptor [Xanthomonas axonopodis pv. citri str. 306]	62	86282	4	3	4	3	5.7	10	1	1	1	10795914	10785841	1	10785407	0.0434	0	17.73	0.18	R	LNSFTNDLR	L			2	Label: C3, Spot_Id: 190929, Peak_List_Id: 370711, MSMS Job_Run_Id: 18612, Comment:
1	gi|21109124	TonB-dependent receptor [Xanthomonas axonopodis pv. citri str. 306]	62	86282	4	3	4	3	5.7	24	1	1	1	12966825	12956752	1	12956146	0.0606	0	27.87	0.021	R	WDSGELSLYAR	H			3	Label: C3, Spot_Id: 190929, Peak_List_Id: 370706, MSMS Job_Run_Id: 18612, Comment:
1	gi|21109124	TonB-dependent receptor [Xanthomonas axonopodis pv. citri str. 306]	62	86282	4	3	4	3	5.7	39	1	1	1	19480510	19470437	1	19469486	0.0951	0	25.96	0.025	R	HTDDNNAFYTAIPLLSR	N			3	Label: C3, Spot_Id: 190929, Peak_List_Id: 370709, MSMS Job_Run_Id: 18612, Comment:
Spot 3	--------------------------------------------------------	XAC4368
prot_hit_num	prot_acc	prot_desc	prot_score	prot_mass	prot_matches	prot_matches_sig	prot_sequences	prot_sequences_sig	prot_cover	pep_query	pep_rank	pep_isbold	pep_isunique	pep_exp_mz	pep_exp_mr	pep_exp_z	pep_calc_mr	pep_delta	pep_miss	pep_score	pep_expect	pep_res_before	pep_seq	pep_res_after	pep_var_mod	pep_var_mod_pos	pep_num_match	pep_scan_title
1	gi|21110814	TonB-dependent receptor [Xanthomonas axonopodis pv. citri str. 306]	27	84447	4	2	4	2	5.5	15	1	1	1	10535741	10525668	1	10525039	0.0629	0	18.63	0.15	R	STNYWINR	T			2	Label: G9, Spot_Id: 191031, Peak_List_Id: 371719, MSMS Job_Run_Id: 18612, Comment:
1	gi|21110814	TonB-dependent receptor [Xanthomonas axonopodis pv. citri str. 306]	27	84447	4	2	4	2	5.5	19	1	1	1	10996183	10986110	1	10985458	0.0652	0	22.63	0.074	R	FFNVGSVSSR	G			4	Label: G9, Spot_Id: 191031, Peak_List_Id: 371723, MSMS Job_Run_Id: 18612, Comment:
1	gi|21110814	TonB-dependent receptor [Xanthomonas axonopodis pv. citri str. 306]	27	84447	4	2	4	2	5.5	27	1	1	1	13417953	13407880	1	13407088	0.0792	0	25.24	0.042	R	LFSQNYVITTR	Q			4	Label: G9, Spot_Id: 191031, Peak_List_Id: 371721, MSMS Job_Run_Id: 18612, Comment:
1	gi|21110814	TonB-dependent receptor [Xanthomonas axonopodis pv. citri str. 306]	27	84447	4	2	4	2	5.5	31	1	1	1	14898912	14888839	1	14887936	0.0903	0	25.41	0.032	K	ASESVLPQIGLGYR	L			4	Label: G9, Spot_Id: 191031, Peak_List_Id: 371722, MSMS Job_Run_Id: 18612, Comment:
Spot 4	--------------------------------------------------------	XAC1301
prot_hit_num	prot_acc	prot_desc	prot_score	prot_mass	prot_matches	prot_matches_sig	prot_sequences	prot_sequences_sig	prot_cover	pep_query	pep_rank	pep_isbold	pep_isunique	pep_exp_mz	pep_exp_mr	pep_exp_z	pep_calc_mr	pep_delta	pep_miss	pep_score	pep_expect	pep_res_before	pep_seq	pep_res_after	pep_var_mod	pep_var_mod_pos	pep_num_match	pep_scan_title
1	gi|21107457	catalase [Xanthomonas axonopodis pv. citri str. 306]	214	82833	8	8	8	8	14.2	3	1	1	1	8324455	8314382	1	8313875	0.0507	0	27.44	0.039	K	WLGGDER	Y			4	Label: F20, Spot_Id: 191018, Peak_List_Id: 371590, MSMS Job_Run_Id: 18612, Comment:
1	gi|21107457	catalase [Xanthomonas axonopodis pv. citri str. 306]	214	82833	8	8	8	8	14.2	14	1	1	1	11686279	11676206	1	11675560	0.0646	0	65.08	3.7e-006	R	FDPAYEAISR	R			10	Label: F20, Spot_Id: 191018, Peak_List_Id: 371591, MSMS Job_Run_Id: 18612, Comment:
1	gi|21107457	catalase [Xanthomonas axonopodis pv. citri str. 306]	214	82833	8	8	8	8	14.2	19	1	1	1	13028024	13017951	1	13017231	0.0721	0	46.07	0.00032	R	YAVPAEALLIDK	A			8	Label: F20, Spot_Id: 191018, Peak_List_Id: 371585, MSMS Job_Run_Id: 18612, Comment:
1	gi|21107457	catalase [Xanthomonas axonopodis pv. citri str. 306]	214	82833	8	8	8	8	14.2	22	1	1	1	13198092	13188019	1	13187245	0.0774	0	29.29	0.015	R	VDLVFGSNSILR	A			7	Label: F20, Spot_Id: 191018, Peak_List_Id: 371593, MSMS Job_Run_Id: 18612, Comment:
1	gi|21107457	catalase [Xanthomonas axonopodis pv. citri str. 306]	214	82833	8	8	8	8	14.2	28	1	1	1	14657911	14647838	1	14646957	0.0881	0	37.33	0.0025	K	NADAIIPDAHDASR	K			6	Label: F20, Spot_Id: 191018, Peak_List_Id: 371584, MSMS Job_Run_Id: 18612, Comment:
1	gi|21107457	catalase [Xanthomonas axonopodis pv. citri str. 306]	214	82833	8	8	8	8	14.2	37	1	1	1	16918983	16908910	1	16907852	0.1058	0	52.02	7.3e-005	R	FQQHPEQFADAFAR	A			8	Label: F20, Spot_Id: 191018, Peak_List_Id: 371592, MSMS Job_Run_Id: 18612, Comment:
1	gi|21107457	catalase [Xanthomonas axonopodis pv. citri str. 306]	214	82833	8	8	8	8	14.2	40	1	1	1	18098892	18088819	1	18087642	0.1177	0	47.20	0.0002	R	EDTWEPDQDLYWGR	E			5	Label: F20, Spot_Id: 191018, Peak_List_Id: 371587, MSMS Job_Run_Id: 18612, Comment:
1	gi|21107457	catalase [Xanthomonas axonopodis pv. citri str. 306]	214	82833	8	8	8	8	14.2	48	1	1	1	26113967	26103894	1	26102086	0.1809	0	65.15	1.8e-006	R	TDASQEQTDVESFAVLEPVADGFR	N			7	Label: F20, Spot_Id: 191018, Peak_List_Id: 371589, MSMS Job_Run_Id: 18612, Comment:
Spot 5	--------------------------------------------------------	XAC3201
prot_hit_num	prot_acc	prot_desc	prot_score	prot_mass	prot_matches	prot_matches_sig	prot_sequences	prot_sequences_sig	prot_cover	pep_query	pep_rank	pep_isbold	pep_isunique	pep_exp_mz	pep_exp_mr	pep_exp_z	pep_calc_mr	pep_delta	pep_miss	pep_score	pep_expect	pep_res_before	pep_seq	pep_res_after	pep_var_mod	pep_var_mod_pos	pep_num_match	pep_scan_title
1	gi|21109535	TonB-dependent receptor [Xanthomonas axonopodis pv. citri str. 306]	26	81414	3	1	3	1	5.1	12	5	1	1	11075970	11065897	1	11065356	0.0541	0	14.85	0.4	R	AGLQYDVDAR	T			2	Label: C7, Spot_Id: 190933, Peak_List_Id: 370748, MSMS Job_Run_Id: 18612, Comment:
1	gi|21109535	TonB-dependent receptor [Xanthomonas axonopodis pv. citri str. 306]	26	81414	3	1	3	1	5.1	18	1	1	1	12857899	12847826	1	12847190	0.0636	0	25.82	0.032	R	ADFAAALAPVIAR	D			4	Label: C7, Spot_Id: 190933, Peak_List_Id: 370752, MSMS Job_Run_Id: 18612, Comment:
1	gi|21109535	TonB-dependent receptor [Xanthomonas axonopodis pv. citri str. 306]	26	81414	3	1	3	1	5.1	34	1	1	1	15798698	15788625	1	15787790	0.0835	0	17.34	0.24	K	ASVSALWAEYGGNVR	N			2	Label: C7, Spot_Id: 190933, Peak_List_Id: 370745, MSMS Job_Run_Id: 18612, Comment:
Spot 6	--------------------------------------------------------	XAC2698
prot_hit_num	prot_acc	prot_desc	prot_score	prot_mass	prot_matches	prot_matches_sig	prot_sequences	prot_sequences_sig	prot_cover	pep_query	pep_rank	pep_isbold	pep_isunique	pep_exp_mz	pep_exp_mr	pep_exp_z	pep_calc_mr	pep_delta	pep_miss	pep_score	pep_expect	pep_res_before	pep_seq	pep_res_after	pep_var_mod	pep_var_mod_pos	pep_num_match	pep_scan_title
1	gi|21108979	NADH-ubiquinone oxidoreductase NQO3 subunit [Xanthomonas axonopodis pv. citri str. 306]	39	79970	6	2	6	2	14.0	16	1	1	1	13387090	13377017	1	13376688	0.0330	0	16.07	0.29	R	LAEGLGSGNLDHR	L			2	Label: H21, Spot_Id: 191067, Peak_List_Id: 372055, MSMS Job_Run_Id: 18612, Comment:
1	gi|21108979	NADH-ubiquinone oxidoreductase NQO3 subunit [Xanthomonas axonopodis pv. citri str. 306]	39	79970	6	2	6	2	14.0	20	1	1	1	14438009	14427936	1	14426976	0.0960	0	19.10	0.17	K	VVAFSQFACASTR	D			4	Label: H21, Spot_Id: 191067, Peak_List_Id: 372050, MSMS Job_Run_Id: 18612, Comment:
1	gi|21108979	NADH-ubiquinone oxidoreductase NQO3 subunit [Xanthomonas axonopodis pv. citri str. 306]	39	79970	6	2	6	2	14.0	28	2	1	1	17809435	17799362	1	17798138	0.1224	0	10.17	0.96	R	FTADIAGTYELGGMYR	G	Oxidation (M)	0.0000000000000100.0	2	Label: H21, Spot_Id: 191067, Peak_List_Id: 372049, MSMS Job_Run_Id: 18612, Comment:
1	gi|21108979	NADH-ubiquinone oxidoreductase NQO3 subunit [Xanthomonas axonopodis pv. citri str. 306]	39	79970	6	2	6	2	14.0	31	1	1	1	17980964	17970891	1	17969632	0.1259	0	30.82	0.0094	R	TVVAPSQLADALSDAALR	D			5	Label: H21, Spot_Id: 191067, Peak_List_Id: 372053, MSMS Job_Run_Id: 18612, Comment:
1	gi|21108979	NADH-ubiquinone oxidoreductase NQO3 subunit [Xanthomonas axonopodis pv. citri str. 306]	39	79970	6	2	6	2	14.0	36	1	1	1	18721693	18711620	1	18710377	0.1243	0	30.64	0.0098	R	AAIVVGALAENHPQAAALR	A			5	Label: H21, Spot_Id: 191067, Peak_List_Id: 372056, MSMS Job_Run_Id: 18612, Comment:
1	gi|21108979	NADH-ubiquinone oxidoreductase NQO3 subunit [Xanthomonas axonopodis pv. citri str. 306]	39	79970	6	2	6	2	14.0	48	1	1	1	25364534	25354461	1	25352565	0.1896	0	12.94	0.3	R	ENAGDSLGVLVHPSTSNEEGALLAR	L			2	Label: H21, Spot_Id: 191067, Peak_List_Id: 372047, MSMS Job_Run_Id: 18612, Comment:
Spot 7	--------------------------------------------------------	XAC2829
prot_hit_num	prot_acc	prot_desc	prot_score	prot_mass	prot_matches	prot_matches_sig	prot_sequences	prot_sequences_sig	prot_cover	pep_query	pep_rank	pep_isbold	pep_isunique	pep_exp_mz	pep_exp_mr	pep_exp_z	pep_calc_mr	pep_delta	pep_miss	pep_score	pep_expect	pep_res_before	pep_seq	pep_res_after	pep_var_mod	pep_var_mod_pos	pep_num_match	pep_scan_title
1	gi|21109123	outer membrane hemin receptor [Xanthomonas axonopodis pv. citri str. 306]	118	74236	9	6	9	6	14.0	3	1	1	1	8564802	8554729	1	8554239	0.0491	0	21.86	0.096	K	VAAYYNR	Y			4	Label: E18, Spot_Id: 190992, Peak_List_Id: 371336, MSMS Job_Run_Id: 18612, Comment:
1	gi|21109123	outer membrane hemin receptor [Xanthomonas axonopodis pv. citri str. 306]	118	74236	9	6	9	6	14.0	6	1	1	1	8794685	8784612	1	8784035	0.0577	0	38.44	0.0018	R	FNEQWR	L			4	Label: E18, Spot_Id: 190992, Peak_List_Id: 371338, MSMS Job_Run_Id: 18612, Comment:
1	gi|21109123	outer membrane hemin receptor [Xanthomonas axonopodis pv. citri str. 306]	118	74236	9	6	9	6	14.0	8	1	1	1	8915557	8905484	1	8904974	0.0510	0	32.27	0.0092	R	SLGAFAVAR	N			5	Label: E18, Spot_Id: 190992, Peak_List_Id: 371334, MSMS Job_Run_Id: 18612, Comment:
1	gi|21109123	outer membrane hemin receptor [Xanthomonas axonopodis pv. citri str. 306]	118	74236	9	6	9	6	14.0	19	2	1	1	9764840	9754767	1	9754199	0.0569	0	28.24	0.02	R	WDADQWR	A			3	Label: E18, Spot_Id: 190992, Peak_List_Id: 371335, MSMS Job_Run_Id: 18612, Comment:
1	gi|21109123	outer membrane hemin receptor [Xanthomonas axonopodis pv. citri str. 306]	118	74236	9	6	9	6	14.0	25	1	1	1	11396471	11386398	1	11385731	0.0668	0	18.30	0.21	R	LTANLDHAER	A			2	Label: E18, Spot_Id: 190992, Peak_List_Id: 371331, MSMS Job_Run_Id: 18612, Comment:
1	gi|21109123	outer membrane hemin receptor [Xanthomonas axonopodis pv. citri str. 306]	118	74236	9	6	9	6	14.0	28	1	1	1	12486954	12476881	1	12476146	0.0735	0	76.26	2.8e-007	R	IAETPVDGFSGR	A			7	Label: E18, Spot_Id: 190992, Peak_List_Id: 371332, MSMS Job_Run_Id: 18612, Comment:
1	gi|21109123	outer membrane hemin receptor [Xanthomonas axonopodis pv. citri str. 306]	118	74236	9	6	9	6	14.0	32	1	1	1	14157769	14147696	1	14146841	0.0855	0	32.83	0.0066	K	GGLTDPWGEGSALR	Y			5	Label: E18, Spot_Id: 190992, Peak_List_Id: 371333, MSMS Job_Run_Id: 18612, Comment:
1	gi|21109123	outer membrane hemin receptor [Xanthomonas axonopodis pv. citri str. 306]	118	74236	9	6	9	6	14.0	36	1	1	1	14767675	14757602	1	14756681	0.0921	0	26.13	0.032	R	DFTPTSFSASGGFR	F			3	Label: E18, Spot_Id: 190992, Peak_List_Id: 371337, MSMS Job_Run_Id: 18612, Comment:
1	gi|21109123	outer membrane hemin receptor [Xanthomonas axonopodis pv. citri str. 306]	118	74236	9	6	9	6	14.0	41	10	1	1	17690396	17680323	1	17679115	0.1208	0	4.47	3.5	R	DAAGELSRPVEVLAGER	L			2	Label: E18, Spot_Id: 190992, Peak_List_Id: 371330, MSMS Job_Run_Id: 18612, Comment:
Spot 8	--------------------------------------------------------	XAC3239
prot_hit_num	prot_acc	prot_desc	prot_score	prot_mass	prot_matches	prot_matches_sig	prot_sequences	prot_sequences_sig	prot_cover	pep_query	pep_rank	pep_isbold	pep_isunique	pep_exp_mz	pep_exp_mr	pep_exp_z	pep_calc_mr	pep_delta	pep_miss	pep_score	pep_expect	pep_res_before	pep_seq	pep_res_after	pep_var_mod	pep_var_mod_pos	pep_num_match	pep_scan_title
1	gi|21109577	pilus biogenesis protein [Xanthomonas axonopodis pv. citri str. 306]	41	62707	3	2	3	2	8.0	22	1	1	1	13567859	13557786	1	13557045	0.0741	0	17.77	0.23	R	LVQDGAVEEAVAR	S			2	Label: A6, Spot_Id: 190884, Peak_List_Id: 370277, MSMS Job_Run_Id: 18612, Comment:
1	gi|21109577	pilus biogenesis protein [Xanthomonas axonopodis pv. citri str. 306]	41	62707	3	2	3	2	8.0	42	1	1	1	18138636	18128563	1	18127591	0.0972	0	36.57	0.0025	R	GASDIHFEPYEDDYR	V			4	Label: A6, Spot_Id: 190884, Peak_List_Id: 370281, MSMS Job_Run_Id: 18612, Comment:
1	gi|21109577	pilus biogenesis protein [Xanthomonas axonopodis pv. citri str. 306]	41	62707	3	2	3	2	8.0	45	1	1	1	21372419	21362346	1	21361215	0.1131	0	25.61	0.016	K	FHTNLVVEPILVDEDQIR	R			3	Label: A6, Spot_Id: 190884, Peak_List_Id: 370279, MSMS Job_Run_Id: 18612, Comment:
Spot 9	--------------------------------------------------------	XAC3300
prot_hit_num	prot_acc	prot_desc	prot_score	prot_mass	prot_matches	prot_matches_sig	prot_sequences	prot_sequences_sig	prot_cover	pep_query	pep_rank	pep_isbold	pep_isunique	pep_exp_mz	pep_exp_mr	pep_exp_z	pep_calc_mr	pep_delta	pep_miss	pep_score	pep_expect	pep_res_before	pep_seq	pep_res_after	pep_var_mod	pep_var_mod_pos	pep_num_match	pep_scan_title
1	gi|21109643	lipase [Xanthomonas axonopodis pv. citri str. 306]	33	62268	4	2	3	2	6.1	9	1	1	1	10636434	10626361	1	10625822	0.0539	0	31.70	0.0086	R	NYATVVLGAR	T			5	Label: A7, Spot_Id: 190885, Peak_List_Id: 370292, MSMS Job_Run_Id: 18612, Comment:
1	gi|21109643	lipase [Xanthomonas axonopodis pv. citri str. 306]	33	62268	4	2	3	2	6.1	13	1	1	1	12197058	12186985	1	12186397	0.0588	0	18.30	0.19	K	YGPVAGLTWQK	I			2	Label: A7, Spot_Id: 190885, Peak_List_Id: 370287, MSMS Job_Run_Id: 18612, Comment:
1	gi|21109643	lipase [Xanthomonas axonopodis pv. citri str. 306]	33	62268	4	2	3	2	6.1	30	1	1	1	16579861	16569788	1	16568909	0.0879	0	25.03	0.038	R	YVMVPTIPDVGLTPR	F			4	Label: A7, Spot_Id: 190885, Peak_List_Id: 370285, MSMS Job_Run_Id: 18612, Comment:
1	gi|21109643	lipase [Xanthomonas axonopodis pv. citri str. 306]	33	62268	4	2	3	2	6.1	32	1	1	1	16739858	16729785	1	16728858	0.0927	0	17.17	0.22	R	YVMVPTIPDVGLTPR	F	Oxidation (M)	0.001000000000000.0	2	Label: A7, Spot_Id: 190885, Peak_List_Id: 370286, MSMS Job_Run_Id: 18612, Comment:
Spot 10	--------------------------------------------------------	XAC3851
prot_hit_num	prot_acc	prot_desc	prot_score	prot_mass	prot_matches	prot_matches_sig	prot_sequences	prot_sequences_sig	prot_cover	pep_query	pep_rank	pep_isbold	pep_isunique	pep_exp_mz	pep_exp_mr	pep_exp_z	pep_calc_mr	pep_delta	pep_miss	pep_score	pep_expect	pep_res_before	pep_seq	pep_res_after	pep_var_mod	pep_var_mod_pos	pep_num_match	pep_scan_title
1	gi|21110253	conserved hypothetical protein [Xanthomonas axonopodis pv. citri str. 306]	31	49960	7	1	7	1	18.7	12	1	1	1	11427065	11416992	1	11416342	0.0650	0	18.30	0.22	R	LELIEDAALR	E			2	Label: D23, Spot_Id: 190973, Peak_List_Id: 371141, MSMS Job_Run_Id: 18612, Comment:
1	gi|21110253	conserved hypothetical protein [Xanthomonas axonopodis pv. citri str. 306]	31	49960	7	1	7	1	18.7	14	1	1	1	12047382	12037309	1	12036611	0.0698	0	31.12	0.009	R	ALYDALLAQAR	D			5	Label: D23, Spot_Id: 190973, Peak_List_Id: 371149, MSMS Job_Run_Id: 18612, Comment:
1	gi|21110253	conserved hypothetical protein [Xanthomonas axonopodis pv. citri str. 306]	31	49960	7	1	7	1	18.7	19	1	1	1	12627156	12617083	1	12616303	0.0781	0	18.02	0.21	R	DTAFISPDQIR	S			2	Label: D23, Spot_Id: 190973, Peak_List_Id: 371143, MSMS Job_Run_Id: 18612, Comment:
1	gi|21110253	conserved hypothetical protein [Xanthomonas axonopodis pv. citri str. 306]	31	49960	7	1	7	1	18.7	22	1	1	1	13107457	13097384	1	13096666	0.0718	0	18.02	0.18	R	QFVAEALETFR	W			2	Label: D23, Spot_Id: 190973, Peak_List_Id: 371150, MSMS Job_Run_Id: 18612, Comment:
1	gi|21110253	conserved hypothetical protein [Xanthomonas axonopodis pv. citri str. 306]	31	49960	7	1	7	1	18.7	26	1	1	1	14507463	14497390	1	14496484	0.0906	0	17.54	0.2	R	YEQQGGLDADQAR	Q			2	Label: D23, Spot_Id: 190973, Peak_List_Id: 371145, MSMS Job_Run_Id: 18612, Comment:
1	gi|21110253	conserved hypothetical protein [Xanthomonas axonopodis pv. citri str. 306]	31	49960	7	1	7	1	18.7	31	1	1	1	15028224	15018151	1	15017314	0.0837	0	17.54	0.2	R	WHGDATVSLPTYR	A			2	Label: D23, Spot_Id: 190973, Peak_List_Id: 371148, MSMS Job_Run_Id: 18612, Comment:
1	gi|21110253	conserved hypothetical protein [Xanthomonas axonopodis pv. citri str. 306]	31	49960	7	1	7	1	18.7	43	1	1	1	17238882	17228809	1	17227710	0.1099	0	17.17	0.23	R	FVGDDGQPEHGTHTAR	F			2	Label: D23, Spot_Id: 190973, Peak_List_Id: 371146, MSMS Job_Run_Id: 18612, Comment:
Spot 11	--------------------------------------------------------	XAC3579
prot_hit_num	prot_acc	prot_desc	prot_score	prot_mass	prot_matches	prot_matches_sig	prot_sequences	prot_sequences_sig	prot_cover	pep_query	pep_rank	pep_isbold	pep_isunique	pep_exp_mz	pep_exp_mr	pep_exp_z	pep_calc_mr	pep_delta	pep_miss	pep_score	pep_expect	pep_res_before	pep_seq	pep_res_after	pep_var_mod	pep_var_mod_pos	pep_num_match	pep_scan_title
1	gi|21109955	phosphoglucomutase [Xanthomonas axonopodis pv. citri str. 306]	71	49337	3	2	3	2	9.6	19	1	1	1	12707057	12696984	1	12696201	0.0784	0	46.45	0.00032	R	VPDELNEDLAR	R			5	Label: G24, Spot_Id: 191046, Peak_List_Id: 371860, MSMS Job_Run_Id: 18612, Comment:
1	gi|21109955	phosphoglucomutase [Xanthomonas axonopodis pv. citri str. 306]	71	49337	3	2	3	2	9.6	35	1	1	1	17610405	17600332	1	17599217	0.1115	0	6.47	2.2	R	EQARPISSDTGLFAIR	D			2	Label: G24, Spot_Id: 191046, Peak_List_Id: 371859, MSMS Job_Run_Id: 18612, Comment:
1	gi|21109955	phosphoglucomutase [Xanthomonas axonopodis pv. citri str. 306]	71	49337	3	2	3	2	9.6	37	1	1	1	17708535	17698462	1	17697282	0.1181	0	47.46	0.00022	K	DNGADFGIAWDGDFDR	C			5	Label: G24, Spot_Id: 191046, Peak_List_Id: 371855, MSMS Job_Run_Id: 18612, Comment:
Spot 12	--------------------------------------------------------	XAC1776
prot_hit_num	prot_acc	prot_desc	prot_score	prot_mass	prot_matches	prot_matches_sig	prot_sequences	prot_sequences_sig	prot_cover	pep_query	pep_rank	pep_isbold	pep_isunique	pep_exp_mz	pep_exp_mr	pep_exp_z	pep_calc_mr	pep_delta	pep_miss	pep_score	pep_expect	pep_res_before	pep_seq	pep_res_after	pep_var_mod	pep_var_mod_pos	pep_num_match	pep_scan_title
1	gi|21107974	xylose isomerase [Xanthomonas axonopodis pv. citri str. 306]	248	48508	7	6	7	6	24.0	11	1	1	1	13067332	13057259	1	13056538	0.0721	0	22.89	0.082	K	HAAGNAPQQISGR	Q			4	Label: A5, Spot_Id: 190883, Peak_List_Id: 370268, MSMS Job_Run_Id: 18612, Comment:
1	gi|21107974	xylose isomerase [Xanthomonas axonopodis pv. citri str. 306]	248	48508	7	6	7	6	24.0	16	1	1	1	14777874	14767801	1	14766997	0.0804	0	86.42	2	R	AYPWDVGDTALNR	A			8	Label: A5, Spot_Id: 190883, Peak_List_Id: 370270, MSMS Job_Run_Id: 18612, Comment:
1	gi|21107974	xylose isomerase [Xanthomonas axonopodis pv. citri str. 306]	248	48508	7	6	7	6	24.0	20	1	1	1	15118939	15108866	1	15108045	0.0822	0	61.22	9	K	LLWGTANLFSHPR	Y			6	Label: A5, Spot_Id: 190883, Peak_List_Id: 370271, MSMS Job_Run_Id: 18612, Comment:
1	gi|21107974	xylose isomerase [Xanthomonas axonopodis pv. citri str. 306]	248	48508	7	6	7	6	24.0	33	1	1	1	17549669	17539596	1	17538635	0.0962	0	28.89	0.012	R	QEAYENLINQYLTR	-			4	Label: A5, Spot_Id: 190883, Peak_List_Id: 370269, MSMS Job_Run_Id: 18612, Comment:
1	gi|21107974	xylose isomerase [Xanthomonas axonopodis pv. citri str. 306]	248	48508	7	6	7	6	24.0	37	1	1	1	17689658	17679585	1	17678580	0.1005	0	51.72	7.8e-005	K	HQYDFDSATVIGFLR	Q			6	Label: A5, Spot_Id: 190883, Peak_List_Id: 370272, MSMS Job_Run_Id: 18612, Comment:
1	gi|21107974	xylose isomerase [Xanthomonas axonopodis pv. citri str. 306]	248	48508	7	6	7	6	24.0	41	1	1	1	19681655	19671582	1	19670476	0.1106	0	62.60	4.4e-006	R	GLEVANALLTASPLEQWR	A			9	Label: A5, Spot_Id: 190883, Peak_List_Id: 370265, MSMS Job_Run_Id: 18612, Comment:
1	gi|21107974	xylose isomerase [Xanthomonas axonopodis pv. citri str. 306]	248	48508	7	6	7	6	24.0	44	1	1	1	20671492	20661419	1	20660221	0.1198	0	67.08	1.8e-006	K	AAIDATVALGGENYVFWGGR	E			7	Label: A5, Spot_Id: 190883, Peak_List_Id: 370267, MSMS Job_Run_Id: 18612, Comment:
Spot 13	--------------------------------------------------------
prot_hit_num	prot_acc	prot_desc	prot_score	prot_mass	prot_matches	prot_matches_sig	prot_sequences	prot_sequences_sig	prot_cover	pep_query	pep_rank	pep_isbold	pep_isunique	pep_exp_mz	pep_exp_mr	pep_exp_z	pep_calc_mr	pep_delta	pep_miss	pep_score	pep_expect	pep_res_before	pep_seq	pep_res_after	pep_var_mod	pep_var_mod_pos	pep_num_match	pep_scan_title
1	gi|21109562	transglycosylase [Xanthomonas axonopodis pv. citri str. 306]	137	46173	7	5	7	5	26.1	8	1	1	1	11106699	11096626	1	11095869	0.0757	0	27.06	0.022	K	QIGDFYVIR	S			4	Label: D13, Spot_Id: 190963, Peak_List_Id: 371047, MSMS Job_Run_Id: 18612, Comment:
1	gi|21109562	transglycosylase [Xanthomonas axonopodis pv. citri str. 306]	137	46173	7	5	7	5	26.1	14	1	1	1	12827478	12817405	1	12816506	0.0899	0	78.52	1.9e-007	R	GPAFLVFDNFR	S			11	Label: D13, Spot_Id: 190963, Peak_List_Id: 371050, MSMS Job_Run_Id: 18612, Comment:
1	gi|21109562	transglycosylase [Xanthomonas axonopodis pv. citri str. 306]	137	46173	7	5	7	5	26.1	18	1	1	1	15618994	15608921	1	15607897	0.1025	0	22.47	0.061	K	GFDVGGIDGVLGAQTR	Q			3	Label: D13, Spot_Id: 190963, Peak_List_Id: 371046, MSMS Job_Run_Id: 18612, Comment:
1	gi|21109562	transglycosylase [Xanthomonas axonopodis pv. citri str. 306]	137	46173	7	5	7	5	26.1	28	1	1	1	18350544	18340471	1	18339221	0.1251	0	24.11	0.043	R	SQQLPQDGYASTSLLAR	L			4	Label: D13, Spot_Id: 190963, Peak_List_Id: 371044, MSMS Job_Run_Id: 18612, Comment:
1	gi|21109562	transglycosylase [Xanthomonas axonopodis pv. citri str. 306]	137	46173	7	5	7	5	26.1	33	1	1	1	19450398	19440325	1	19439054	0.1272	0	36.13	0.0026	R	QPEFTQYLWDYLDAR	V			4	Label: D13, Spot_Id: 190963, Peak_List_Id: 371043, MSMS Job_Run_Id: 18612, Comment:
1	gi|21109562	transglycosylase [Xanthomonas axonopodis pv. citri str. 306]	137	46173	7	5	7	5	26.1	37	1	1	1	21602170	21592097	1	21590647	0.1450	0	55.33	2.3e-005	R	YNNSTAYALAVGLLADGYAGR	A			6	Label: D13, Spot_Id: 190963, Peak_List_Id: 371048, MSMS Job_Run_Id: 18612, Comment:
1	gi|21109562	transglycosylase [Xanthomonas axonopodis pv. citri str. 306]	137	46173	7	5	7	5	26.1	46	1	1	1	24013323	24003250	1	24001532	0.1718	0	11.32	0.5	R	SQLVGSWAGAMGQTQFIPSTYR	D	Oxidation (M)	0.0000000000100000000000.0	2	Label: D13, Spot_Id: 190963, Peak_List_Id: 371041, MSMS Job_Run_Id: 18612, Comment:
		Proteins matching the same set of peptides:
	gi|21110871 Mass: 46215 Score: 137 Matches: 7(5) Sequences: 7(5)
	lytic murein transglycosylase [Xanthomonas axonopodis pv. citri str. 306]
	gi|21243951 Mass: 46173 Score: 137 Matches: 7(5) Sequences: 7(5)
	mltB gene product [Xanthomonas axonopodis pv. citri str. 306]
	gi|21264235 Mass: 46215 Score: 137 Matches: 7(5) Sequences: 7(5)
	lytic murein transglycosylase [Xanthomonas axonopodis pv. citri str. 306]
Spot 14	--------------------------------------------------------	XAC1858
prot_hit_num	prot_acc	prot_desc	prot_score	prot_mass	prot_matches	prot_matches_sig	prot_sequences	prot_sequences_sig	prot_cover	pep_query	pep_rank	pep_isbold	pep_isunique	pep_exp_mz	pep_exp_mr	pep_exp_z	pep_calc_mr	pep_delta	pep_miss	pep_score	pep_expect	pep_res_before	pep_seq	pep_res_after	pep_var_mod	pep_var_mod_pos	pep_num_match	pep_scan_title
1	gi|21108064	valine-pyruvate aminotransferase [Xanthomonas axonopodis pv. citri str. 306]	60	46126	4	2	4	2	15.2	23	1	1	1	14717987	14707914	1	14707215	0.0699	0	17.54	0.23	K	QAADLHTPSFTQR	V			2	Label: H4, Spot_Id: 191050, Peak_List_Id: 371903, MSMS Job_Run_Id: 18612, Comment:
1	gi|21108064	valine-pyruvate aminotransferase [Xanthomonas axonopodis pv. citri str. 306]	60	46126	4	2	4	2	15.2	27	1	1	1	17269175	17259102	1	17258297	0.0805	0	17.17	0.22	R	FLYCLPNFQNPTGR	R			2	Label: H4, Spot_Id: 191050, Peak_List_Id: 371896, MSMS Job_Run_Id: 18612, Comment:
1	gi|21108064	valine-pyruvate aminotransferase [Xanthomonas axonopodis pv. citri str. 306]	60	46126	4	2	4	2	15.2	35	1	1	1	20180842	20170769	1	20169905	0.0864	0	55.21	3.1e-005	R	DAPQAALQYGPTEGYAPLR	E			7	Label: H4, Spot_Id: 191050, Peak_List_Id: 371904, MSMS Job_Run_Id: 18612, Comment:
1	gi|21108064	valine-pyruvate aminotransferase [Xanthomonas axonopodis pv. citri str. 306]	60	46126	4	2	4	2	15.2	46	1	1	1	23143274	23133201	1	23132117	0.1084	0	24.47	0.018	R	VVYQTLQDDFLQTHIPQIR	A			3	Label: H4, Spot_Id: 191050, Peak_List_Id: 371898, MSMS Job_Run_Id: 18612, Comment:
Spot 15	--------------------------------------------------------	XAC1650
prot_hit_num	prot_acc	prot_desc	prot_score	prot_mass	prot_matches	prot_matches_sig	prot_sequences	prot_sequences_sig	prot_cover	pep_query	pep_rank	pep_isbold	pep_isunique	pep_exp_mz	pep_exp_mr	pep_exp_z	pep_calc_mr	pep_delta	pep_miss	pep_score	pep_expect	pep_res_before	pep_seq	pep_res_after	pep_var_mod	pep_var_mod_pos	pep_num_match	pep_scan_title
1	gi|21107840	3-phosphoshikimate 1-carboxyvinyltransferase [Xanthomonas axonopodis pv. citri str. 306]	46	45714	3	3	3	3	10.0	10	1	1	1	10257028	10246955	1	10246393	0.0562	0	27.20	0.018	R	LLAGLLAAQR	F			5	Label: C9, Spot_Id: 190935, Peak_List_Id: 370773, MSMS Job_Run_Id: 18612, Comment:
1	gi|21107840	3-phosphoshikimate 1-carboxyvinyltransferase [Xanthomonas axonopodis pv. citri str. 306]	46	45714	3	3	3	3	10.0	30	1	1	1	15778833	15768760	1	15767845	0.0915	0	27.05	0.023	R	IETQDDGTPPLHVR	G			3	Label: C9, Spot_Id: 190935, Peak_List_Id: 370772, MSMS Job_Run_Id: 18612, Comment:
1	gi|21107840	3-phosphoshikimate 1-carboxyvinyltransferase [Xanthomonas axonopodis pv. citri str. 306]	46	45714	3	3	3	3	10.0	39	1	1	1	19811727	19801654	1	19800429	0.1225	0	35.36	0.0019	R	GGQALHGIDFVSPVASAQVK	S			4	Label: C9, Spot_Id: 190935, Peak_List_Id: 370769, MSMS Job_Run_Id: 18612, Comment:
Spot 16	--------------------------------------------------------	XAC0007
prot_hit_num	prot_acc	prot_desc	prot_score	prot_mass	prot_matches	prot_matches_sig	prot_sequences	prot_sequences_sig	prot_cover	pep_query	pep_rank	pep_isbold	pep_isunique	pep_exp_mz	pep_exp_mr	pep_exp_z	pep_calc_mr	pep_delta	pep_miss	pep_score	pep_expect	pep_res_before	pep_seq	pep_res_after	pep_var_mod	pep_var_mod_pos	pep_num_match	pep_scan_title
1	gi|21106045	conserved hypothetical protein [Xanthomonas axonopodis pv. citri str. 306]	207	43415	7	6	7	6	19.9	6	1	1	1	9234686	9224614	1	9224145	0.0469	0	29.54	0.015	K	GEDYQGVR	T			3	Label: D17, Spot_Id: 190967, Peak_List_Id: 371086, MSMS Job_Run_Id: 18612, Comment:
1	gi|21106045	conserved hypothetical protein [Xanthomonas axonopodis pv. citri str. 306]	207	43415	7	6	7	6	19.9	8	1	1	1	10655912	10645839	1	10645251	0.0589	0	55.95	2.7e-005	K	GQALYQTER	Y			9	Label: D17, Spot_Id: 190967, Peak_List_Id: 371089, MSMS Job_Run_Id: 18612, Comment:
1	gi|21106045	conserved hypothetical protein [Xanthomonas axonopodis pv. citri str. 306]	207	43415	7	6	7	6	19.9	13	1	1	1	11936454	11926381	1	11925724	0.0657	0	42.58	0.0008	K	AEELYPQSTR	Q			5	Label: D17, Spot_Id: 190967, Peak_List_Id: 371088, MSMS Job_Run_Id: 18612, Comment:
1	gi|21106045	conserved hypothetical protein [Xanthomonas axonopodis pv. citri str. 306]	207	43415	7	6	7	6	19.9	21	1	1	1	13327491	13317418	1	13316755	0.0663	0	17.42	0.21	K	DVIAVINEGMQK	G	Oxidation (M)	0.000000000100.0	2	Label: D17, Spot_Id: 190967, Peak_List_Id: 371082, MSMS Job_Run_Id: 18612, Comment:
1	gi|21106045	conserved hypothetical protein [Xanthomonas axonopodis pv. citri str. 306]	207	43415	7	6	7	6	19.9	27	1	1	1	14437877	14427804	1	14427041	0.0763	0	27.83	0.022	K	QLYSIYANTENK	E			3	Label: D17, Spot_Id: 190967, Peak_List_Id: 371085, MSMS Job_Run_Id: 18612, Comment:
1	gi|21106045	conserved hypothetical protein [Xanthomonas axonopodis pv. citri str. 306]	207	43415	7	6	7	6	19.9	38	1	1	1	17689929	17679856	1	17678792	0.1065	1	94.97	3.5e-009	K	LIETFNKGEDYQGVR	T			9	Label: D17, Spot_Id: 190967, Peak_List_Id: 371090, MSMS Job_Run_Id: 18612, Comment:
1	gi|21106045	conserved hypothetical protein [Xanthomonas axonopodis pv. citri str. 306]	207	43415	7	6	7	6	19.9	45	1	1	1	20471730	20461657	1	20460381	0.1276	0	67.23	1.1e-006	K	ALAAQLAAQAAYNLDDTAGAK	K			7	Label: D17, Spot_Id: 190967, Peak_List_Id: 371087, MSMS Job_Run_Id: 18612, Comment:
Spot 17	--------------------------------------------------------	XAC3602
prot_hit_num	prot_acc	prot_desc	prot_score	prot_mass	prot_matches	prot_matches_sig	prot_sequences	prot_sequences_sig	prot_cover	pep_query	pep_rank	pep_isbold	pep_isunique	pep_exp_mz	pep_exp_mr	pep_exp_z	pep_calc_mr	pep_delta	pep_miss	pep_score	pep_expect	pep_res_before	pep_seq	pep_res_after	pep_var_mod	pep_var_mod_pos	pep_num_match	pep_scan_title
1	gi|21109980	cystathionine gamma-lyase-like protein [Xanthomonas axonopodis pv. citri str. 306]	43	42683	4	2	4	2	10.1	11	1	1	1	11866925	11856852	1	11856353	0.0499	0	27.86	0.028	R	DQLGISDALVR	L			3	Label: D20, Spot_Id: 190970, Peak_List_Id: 371114, MSMS Job_Run_Id: 18612, Comment:
1	gi|21109980	cystathionine gamma-lyase-like protein [Xanthomonas axonopodis pv. citri str. 306]	43	42683	4	2	4	2	10.1	14	1	1	1	12547992	12537919	1	12537343	0.0576	0	37.65	0.0011	K	LVDIAAIAEIAR	K			6	Label: D20, Spot_Id: 190970, Peak_List_Id: 371120, MSMS Job_Run_Id: 18612, Comment:
1	gi|21109980	cystathionine gamma-lyase-like protein [Xanthomonas axonopodis pv. citri str. 306]	43	42683	4	2	4	2	10.1	17	3	1	1	13428082	13418009	1	13417365	0.0645	1	17.77	0.19	R	RDQLGISDALVR	L			2	Label: D20, Spot_Id: 190970, Peak_List_Id: 371119, MSMS Job_Run_Id: 18612, Comment:
1	gi|21109980	cystathionine gamma-lyase-like protein [Xanthomonas axonopodis pv. citri str. 306]	43	42683	4	2	4	2	10.1	36	1	1	1	17020322	17010249	1	17009362	0.0887	0	17.17	0.16	K	VIYPGLASHPQHALAK	S			2	Label: D20, Spot_Id: 190970, Peak_List_Id: 371118, MSMS Job_Run_Id: 18612, Comment:
Spot 18	--------------------------------------------------------	XAC2504
prot_hit_num	prot_acc	prot_desc	prot_score	prot_mass	prot_matches	prot_matches_sig	prot_sequences	prot_sequences_sig	prot_cover	pep_query	pep_rank	pep_isbold	pep_isunique	pep_exp_mz	pep_exp_mr	pep_exp_z	pep_calc_mr	pep_delta	pep_miss	pep_score	pep_expect	pep_res_before	pep_seq	pep_res_after	pep_var_mod	pep_var_mod_pos	pep_num_match	pep_scan_title
1	gi|21108769	regulator of pathogenicity factors [Xanthomonas axonopodis pv. citri str. 306]	232	41342	6	5	6	5	25.7	7	1	1	1	10476738	10466665	1	10466124	0.0541	0	44.36	0.0004	R	LANFTLLQK	L			7	Label: F16, Spot_Id: 191014, Peak_List_Id: 371546, MSMS Job_Run_Id: 18612, Comment:
1	gi|21108769	regulator of pathogenicity factors [Xanthomonas axonopodis pv. citri str. 306]	232	41342	6	5	6	5	25.7	16	1	1	1	12096467	12086394	1	12085673	0.0721	0	64.57	4.5e-006	K	YSDEAIENLR	L			6	Label: F16, Spot_Id: 191014, Peak_List_Id: 371552, MSMS Job_Run_Id: 18612, Comment:
1	gi|21108769	regulator of pathogenicity factors [Xanthomonas axonopodis pv. citri str. 306]	232	41342	6	5	6	5	25.7	35	1	1	1	15758376	15748303	1	15747325	0.0978	0	67.29	2.2e-006	R	FEQQVTNPDPSGTR	G			7	Label: F16, Spot_Id: 191014, Peak_List_Id: 371551, MSMS Job_Run_Id: 18612, Comment:
1	gi|21108769	regulator of pathogenicity factors [Xanthomonas axonopodis pv. citri str. 306]	232	41342	6	5	6	5	25.7	44	1	1	1	21212463	21202390	1	21201015	0.1376	0	10.05	0.69	K	GTFASRPQDNIAFVITQQK	Y			2	Label: F16, Spot_Id: 191014, Peak_List_Id: 371549, MSMS Job_Run_Id: 18612, Comment:
1	gi|21108769	regulator of pathogenicity factors [Xanthomonas axonopodis pv. citri str. 306]	232	41342	6	5	6	5	25.7	47	1	1	1	22382810	22372737	1	22371229	0.1508	0	110.26	5.3e-011	R	IAPNLHYVINPDQFNEPTR	T			11	Label: F16, Spot_Id: 191014, Peak_List_Id: 371553, MSMS Job_Run_Id: 18612, Comment:
1	gi|21108769	regulator of pathogenicity factors [Xanthomonas axonopodis pv. citri str. 306]	232	41342	6	5	6	5	25.7	49	1	1	1	26484587	26474514	1	26472586	0.1928	0	33.58	0.0025	R	HGTNLANSSIGNSTSVQEIYGGQGTR	L			4	Label: F16, Spot_Id: 191014, Peak_List_Id: 371550, MSMS Job_Run_Id: 18612, Comment:
Spot 19	--------------------------------------------------------	XAC1432
prot_hit_num	prot_acc	prot_desc	prot_score	prot_mass	prot_matches	prot_matches_sig	prot_sequences	prot_sequences_sig	prot_cover	pep_query	pep_rank	pep_isbold	pep_isunique	pep_exp_mz	pep_exp_mr	pep_exp_z	pep_calc_mr	pep_delta	pep_miss	pep_score	pep_expect	pep_res_before	pep_seq	pep_res_after	pep_var_mod	pep_var_mod_pos	pep_num_match	pep_scan_title
1	gi|21107603	succinyl-diaminopimelate desuccinylase [Xanthomonas axonopodis pv. citri str. 306]	144	40558	8	6	8	6	29.0	5	1	1	1	9585312	9575239	1	9575032	0.0207	0	27.76	0.041	R	HALDYALR	W			4	Label: H5, Spot_Id: 191051, Peak_List_Id: 371909, MSMS Job_Run_Id: 18612, Comment:
1	gi|21107603	succinyl-diaminopimelate desuccinylase [Xanthomonas axonopodis pv. citri str. 306]	144	40558	8	6	8	6	29.0	13	1	1	1	11425723	11415650	1	11415305	0.0345	0	39.74	0.0017	R	YTPHWDAPR	L			4	Label: H5, Spot_Id: 191051, Peak_List_Id: 371912, MSMS Job_Run_Id: 18612, Comment:
1	gi|21107603	succinyl-diaminopimelate desuccinylase [Xanthomonas axonopodis pv. citri str. 306]	144	40558	8	6	8	6	29.0	27	1	1	1	12396069	12385996	1	12385568	0.0429	0	59.89	1.3e-005	R	SGEPFYTPEGR	L			11	Label: H5, Spot_Id: 191051, Peak_List_Id: 371914, MSMS Job_Run_Id: 18612, Comment:
1	gi|21107603	succinyl-diaminopimelate desuccinylase [Xanthomonas axonopodis pv. citri str. 306]	144	40558	8	6	8	6	29.0	30	1	1	1	13297981	13287908	1	13287452	0.0456	0	37.98	0.0017	R	VADLQALPALYR	K			6	Label: H5, Spot_Id: 191051, Peak_List_Id: 371913, MSMS Job_Run_Id: 18612, Comment:
1	gi|21107603	succinyl-diaminopimelate desuccinylase [Xanthomonas axonopodis pv. citri str. 306]	144	40558	8	6	8	6	29.0	37	1	1	1	15177972	15167899	1	15167310	0.0589	0	17.34	0.25	R	EAWTSAPFDPQIR	D			2	Label: H5, Spot_Id: 191051, Peak_List_Id: 371908, MSMS Job_Run_Id: 18612, Comment:
1	gi|21107603	succinyl-diaminopimelate desuccinylase [Xanthomonas axonopodis pv. citri str. 306]	144	40558	8	6	8	6	29.0	42	1	1	1	16560287	16550214	1	16549518	0.0696	0	56.23	2e-05	R	NPIHLAAPALAELVAR	Q			8	Label: H5, Spot_Id: 191051, Peak_List_Id: 371910, MSMS Job_Run_Id: 18612, Comment:
1	gi|21107603	succinyl-diaminopimelate desuccinylase [Xanthomonas axonopodis pv. citri str. 306]	144	40558	8	6	8	6	29.0	44	1	1	1	17009086	16999013	1	16998311	0.0702	0	16.66	0.24	R	ASITPADAGCQAAIAQR	L			2	Label: H5, Spot_Id: 191051, Peak_List_Id: 371907, MSMS Job_Run_Id: 18612, Comment:
1	gi|21107603	succinyl-diaminopimelate desuccinylase [Xanthomonas axonopodis pv. citri str. 306]	144	40558	8	6	8	6	29.0	49	1	1	1	22341250	22331177	1	22330135	0.1042	0	39.19	0.00093	R	EVLGEFAGAPPEESTGGGTSDAR	F			5	Label: H5, Spot_Id: 191051, Peak_List_Id: 371911, MSMS Job_Run_Id: 18612, Comment:
Spot 20	--------------------------------------------------------	XAC1434
prot_hit_num	prot_acc	prot_desc	prot_score	prot_mass	prot_matches	prot_matches_sig	prot_sequences	prot_sequences_sig	prot_cover	pep_query	pep_rank	pep_isbold	pep_isunique	pep_exp_mz	pep_exp_mr	pep_exp_z	pep_calc_mr	pep_delta	pep_miss	pep_score	pep_expect	pep_res_before	pep_seq	pep_res_after	pep_var_mod	pep_var_mod_pos	pep_num_match	pep_scan_title
1	gi|21107605	conserved hypothetical protein [Xanthomonas axonopodis pv. citri str. 306]	46	38703	5	4	5	4	21.6	8	1	1	1	11705671	11695598	1	11695101	0.0497	0	27.85	0.024	R	FSNNQFDGNK	V			3	Label: D8, Spot_Id: 190958, Peak_List_Id: 370994, MSMS Job_Run_Id: 18612, Comment:
1	gi|21107605	conserved hypothetical protein [Xanthomonas axonopodis pv. citri str. 306]	46	38703	5	4	5	4	21.6	16	1	1	1	13146597	13136524	1	13135921	0.0603	0	26.28	0.031	R	SACLLSEYDTR	E			4	Label: D8, Spot_Id: 190958, Peak_List_Id: 370996, MSMS Job_Run_Id: 18612, Comment:
1	gi|21107605	conserved hypothetical protein [Xanthomonas axonopodis pv. citri str. 306]	46	38703	5	4	5	4	21.6	28	1	1	1	16018776	16008703	1	16007886	0.0818	0	34.12	0.0051	R	FANTPFTYTIGVDR	A			6	Label: D8, Spot_Id: 190958, Peak_List_Id: 371000, MSMS Job_Run_Id: 18612, Comment:
1	gi|21107605	conserved hypothetical protein [Xanthomonas axonopodis pv. citri str. 306]	46	38703	5	4	5	4	21.6	30	1	1	1	16598464	16588391	1	16587318	0.1073	0	27.05	0.022	R	NNQADMAGVDIDPQR	Y	Oxidation (M)	0.000001000000000.0	3	Label: D8, Spot_Id: 190958, Peak_List_Id: 370995, MSMS Job_Run_Id: 18612, Comment:
1	gi|21107605	conserved hypothetical protein [Xanthomonas axonopodis pv. citri str. 306]	46	38703	5	4	5	4	21.6	48	1	1	1	27295393	27285320	1	27283491	0.1830	0	18.85	0.062	R	MADGVQQPVLVVGDYENQQPTGVIR	N	Oxidation (M)	0.1000000000000000000000000.0	3	Label: D8, Spot_Id: 190958, Peak_List_Id: 370998, MSMS Job_Run_Id: 18612, Comment:
Spot 21	--------------------------------------------------------	XAC3456
prot_hit_num	prot_acc	prot_desc	prot_score	prot_mass	prot_matches	prot_matches_sig	prot_sequences	prot_sequences_sig	prot_cover	pep_query	pep_rank	pep_isbold	pep_isunique	pep_exp_mz	pep_exp_mr	pep_exp_z	pep_calc_mr	pep_delta	pep_miss	pep_score	pep_expect	pep_res_before	pep_seq	pep_res_after	pep_var_mod	pep_var_mod_pos	pep_num_match	pep_scan_title
1	gi|21109816	3-isopropylmalate dehydrogenase [Xanthomonas axonopodis pv. citri str. 306]	214	38289	5	5	5	5	16.8	18	1	1	1	12086328	12076255	1	12075721	0.0534	0	47.82	0.00023	R	TADIWSEGTTK	V			7	Label: B22, Spot_Id: 190924, Peak_List_Id: 370655, MSMS Job_Run_Id: 18612, Comment:
1	gi|21109816	3-isopropylmalate dehydrogenase [Xanthomonas axonopodis pv. citri str. 306]	214	38289	5	5	5	5	16.8	22	1	1	1	12447411	12437338	1	12436673	0.0665	0	42.27	0.00085	K	ANVLASSQLWR	A			6	Label: B22, Spot_Id: 190924, Peak_List_Id: 370661, MSMS Job_Run_Id: 18612, Comment:
1	gi|21109816	3-isopropylmalate dehydrogenase [Xanthomonas axonopodis pv. citri str. 306]	214	38289	5	5	5	5	16.8	32	1	1	1	13377640	13367567	1	13366776	0.0792	0	59.60	1.4e-005	R	ELTGGIYFGQPR	G			9	Label: B22, Spot_Id: 190924, Peak_List_Id: 370663, MSMS Job_Run_Id: 18612, Comment:
1	gi|21109816	3-isopropylmalate dehydrogenase [Xanthomonas axonopodis pv. citri str. 306]	214	38289	5	5	5	5	16.8	34	1	1	1	13507336	13497263	1	13496463	0.0800	0	88.36	1.9e-008	K	YGSPLADETLER	A			8	Label: B22, Spot_Id: 190924, Peak_List_Id: 370662, MSMS Job_Run_Id: 18612, Comment:
1	gi|21109816	3-isopropylmalate dehydrogenase [Xanthomonas axonopodis pv. citri str. 306]	214	38289	5	5	5	5	16.8	40	1	1	1	16718794	16708721	1	16707787	0.0934	0	71.32	8.1e-007	R	QAYDTLPYSESEIR	R			7	Label: B22, Spot_Id: 190924, Peak_List_Id: 370659, MSMS Job_Run_Id: 18612, Comment:
Spot 22	--------------------------------------------------------	XAC1017
prot_hit_num	prot_acc	prot_desc	prot_score	prot_mass	prot_matches	prot_matches_sig	prot_sequences	prot_sequences_sig	prot_cover	pep_query	pep_rank	pep_isbold	pep_isunique	pep_exp_mz	pep_exp_mr	pep_exp_z	pep_calc_mr	pep_delta	pep_miss	pep_score	pep_expect	pep_res_before	pep_seq	pep_res_after	pep_var_mod	pep_var_mod_pos	pep_num_match	pep_scan_title
1	gi|21107156	ABC transporter sulfate binding protein [Xanthomonas axonopodis pv. citri str. 306]	148	37842	8	6	8	6	26.9	5	1	1	1	8755089	8745016	1	8744562	0.0454	0	16.72	0.38	K	HFYRPR	H			4	Label: G11, Spot_Id: 191033, Peak_List_Id: 371743, MSMS Job_Run_Id: 18612, Comment:
1	gi|21107156	ABC transporter sulfate binding protein [Xanthomonas axonopodis pv. citri str. 306]	148	37842	8	6	8	6	26.9	13	1	1	1	9505424	9495351	1	9494869	0.0483	0	47.02	0.00028	R	EVAEAYLR	Y			8	Label: G11, Spot_Id: 191033, Peak_List_Id: 371742, MSMS Job_Run_Id: 18612, Comment:
1	gi|21107156	ABC transporter sulfate binding protein [Xanthomonas axonopodis pv. citri str. 306]	148	37842	8	6	8	6	26.9	15	1	1	1	9805657	9795585	1	9795087	0.0497	0	17.63	0.19	R	GATTTFVQR	G			4	Label: G11, Spot_Id: 191033, Peak_List_Id: 371736, MSMS Job_Run_Id: 18612, Comment:
1	gi|21107156	ABC transporter sulfate binding protein [Xanthomonas axonopodis pv. citri str. 306]	148	37842	8	6	8	6	26.9	18	1	1	1	10416216	10406143	1	10405615	0.0529	0	27.23	0.03	R	NVPVLDTGAR	G			4	Label: G11, Spot_Id: 191033, Peak_List_Id: 371735, MSMS Job_Run_Id: 18612, Comment:
1	gi|21107156	ABC transporter sulfate binding protein [Xanthomonas axonopodis pv. citri str. 306]	148	37842	8	6	8	6	26.9	22	1	1	1	12787312	12777239	1	12776517	0.0723	0	51.05	9e-05	K	NIHDWPDLLR	S			5	Label: G11, Spot_Id: 191033, Peak_List_Id: 371739, MSMS Job_Run_Id: 18612, Comment:
1	gi|21107156	ABC transporter sulfate binding protein [Xanthomonas axonopodis pv. citri str. 306]	148	37842	8	6	8	6	26.9	29	1	1	1	13387194	13377121	1	13376364	0.0757	0	66.51	2.6e-006	R	HPEFADPADIAR	F			7	Label: G11, Spot_Id: 191033, Peak_List_Id: 371741, MSMS Job_Run_Id: 18612, Comment:
1	gi|21107156	ABC transporter sulfate binding protein [Xanthomonas axonopodis pv. citri str. 306]	148	37842	8	6	8	6	26.9	44	1	1	1	18931316	18921243	1	18920044	0.1200	0	36.02	0.0014	R	LPDNSAPYTSTIVFLVR	K			4	Label: G11, Spot_Id: 191033, Peak_List_Id: 371740, MSMS Job_Run_Id: 18612, Comment:
1	gi|21107156	ABC transporter sulfate binding protein [Xanthomonas axonopodis pv. citri str. 306]	148	37842	8	6	8	6	26.9	49	1	1	1	21031350	21021277	1	21019817	0.1460	0	30.82	0.0065	K	AQQEHFADGGVFDQIQANK	-			5	Label: G11, Spot_Id: 191033, Peak_List_Id: 371734, MSMS Job_Run_Id: 18612, Comment:
Spot 23	--------------------------------------------------------	XAC0656
prot_hit_num	prot_acc	prot_desc	prot_score	prot_mass	prot_matches	prot_matches_sig	prot_sequences	prot_sequences_sig	prot_cover	pep_query	pep_rank	pep_isbold	pep_isunique	pep_exp_mz	pep_exp_mr	pep_exp_z	pep_calc_mr	pep_delta	pep_miss	pep_score	pep_expect	pep_res_before	pep_seq	pep_res_after	pep_var_mod	pep_var_mod_pos	pep_num_match	pep_scan_title
1	gi|21106764	rod shape-determining protein [Xanthomonas axonopodis pv. citri str. 306]	25	37601	5	1	5	1	17.5	12	1	1	1	12436617	12426544	1	12425881	0.0664	0	18.02	0.21	R	FDESITNYVR	R			2	Label: A8, Spot_Id: 190886, Peak_List_Id: 370300, MSMS Job_Run_Id: 18612, Comment:
1	gi|21106764	rod shape-determining protein [Xanthomonas axonopodis pv. citri str. 306]	25	37601	5	1	5	1	17.5	25	1	1	1	15148851	15138778	1	15137923	0.0855	0	17.54	0.21	R	VLVCVPAGSTQVER	R			2	Label: A8, Spot_Id: 190886, Peak_List_Id: 370301, MSMS Job_Run_Id: 18612, Comment:
1	gi|21106764	rod shape-determining protein [Xanthomonas axonopodis pv. citri str. 306]	25	37601	5	1	5	1	17.5	30	1	1	1	15379561	15369488	1	15368624	0.0864	0	25.03	0.026	R	GQGIVLNEPSVVAVR	Q			4	Label: A8, Spot_Id: 190886, Peak_List_Id: 370302, MSMS Job_Run_Id: 18612, Comment:
1	gi|21106764	rod shape-determining protein [Xanthomonas axonopodis pv. citri str. 306]	25	37601	5	1	5	1	17.5	35	1	1	1	17279386	17269313	1	17268275	0.1039	1	17.17	0.29	R	VGGDRFDESITNYVR	R			2	Label: A8, Spot_Id: 190886, Peak_List_Id: 370296, MSMS Job_Run_Id: 18612, Comment:
1	gi|21106764	rod shape-determining protein [Xanthomonas axonopodis pv. citri str. 306]	25	37601	5	1	5	1	17.5	40	1	1	1	19120577	19110504	1	19109408	0.1097	0	16.86	0.22	K	LALEQTPPELCADVAER	G			2	Label: A8, Spot_Id: 190886, Peak_List_Id: 370297, MSMS Job_Run_Id: 18612, Comment:
Spot 24	--------------------------------------------------------	XAC3344
prot_hit_num	prot_acc	prot_desc	prot_score	prot_mass	prot_matches	prot_matches_sig	prot_sequences	prot_sequences_sig	prot_cover	pep_query	pep_rank	pep_isbold	pep_isunique	pep_exp_mz	pep_exp_mr	pep_exp_z	pep_calc_mr	pep_delta	pep_miss	pep_score	pep_expect	pep_res_before	pep_seq	pep_res_after	pep_var_mod	pep_var_mod_pos	pep_num_match	pep_scan_title
1	gi|21109692	fructose-bisphosphate aldolase [Xanthomonas axonopodis pv. citri str. 306]	59	36538	5	3	5	3	21.6	5	1	1	1	10065941	10055868	1	10055243	0.0625	0	29.38	0.015	K	AQQVIYER	A			3	Label: A3, Spot_Id: 190881, Peak_List_Id: 370247, MSMS Job_Run_Id: 18612, Comment:
1	gi|21109692	fructose-bisphosphate aldolase [Xanthomonas axonopodis pv. citri str. 306]	59	36538	5	3	5	3	21.6	7	1	1	1	12146855	12136782	1	12135979	0.0804	0	18.30	0.24	R	LEEYYTLGAR	F			2	Label: A3, Spot_Id: 190881, Peak_List_Id: 370249, MSMS Job_Run_Id: 18612, Comment:
1	gi|21109692	fructose-bisphosphate aldolase [Xanthomonas axonopodis pv. citri str. 306]	59	36538	5	3	5	3	21.6	12	3	1	1	16339249	16329176	1	16328219	0.0957	1	14.16	0.41	R	FASVGIENIEENRR	A			4	Label: A3, Spot_Id: 190881, Peak_List_Id: 370251, MSMS Job_Run_Id: 18612, Comment:
1	gi|21109692	fructose-bisphosphate aldolase [Xanthomonas axonopodis pv. citri str. 306]	59	36538	5	3	5	3	21.6	16	1	1	1	18130450	18120377	1	18119305	0.1072	0	36.57	0.0016	K	LSDYISGAILFDETIR	Q			4	Label: A3, Spot_Id: 190881, Peak_List_Id: 370252, MSMS Job_Run_Id: 18612, Comment:
1	gi|21109692	fructose-bisphosphate aldolase [Xanthomonas axonopodis pv. citri str. 306]	59	36538	5	3	5	3	21.6	31	1	1	1	25083850	25073777	1	25072438	0.1339	0	34.10	0.0028	R	AVINIGEDIPSGTCIEANSHALAR	Y			4	Label: A3, Spot_Id: 190881, Peak_List_Id: 370248, MSMS Job_Run_Id: 18612, Comment:
Spot 25	--------------------------------------------------------	XAC4349
prot_hit_num	prot_acc	prot_desc	prot_score	prot_mass	prot_matches	prot_matches_sig	prot_sequences	prot_sequences_sig	prot_cover	pep_query	pep_rank	pep_isbold	pep_isunique	pep_exp_mz	pep_exp_mr	pep_exp_z	pep_calc_mr	pep_delta	pep_miss	pep_score	pep_expect	pep_res_before	pep_seq	pep_res_after	pep_var_mod	pep_var_mod_pos	pep_num_match	pep_scan_title
1	gi|21110793	oxireductase [Xanthomonas axonopodis pv. citri str. 306]	70	35994	3	2	3	2	12.2	12	1	1	1	11717324	11707251	1	11706608	0.0643	0	18.30	0.21	R	VAELVDTGVLR	T			2	Label: B15, Spot_Id: 190917, Peak_List_Id: 370590, MSMS Job_Run_Id: 18612, Comment:
1	gi|21110793	oxireductase [Xanthomonas axonopodis pv. citri str. 306]	70	35994	3	2	3	2	12.2	25	1	1	1	16020178	16010105	1	16009188	0.0917	0	37.26	0.0011	R	ALVELELPLPTPGPR	D			4	Label: B15, Spot_Id: 190917, Peak_List_Id: 370597, MSMS Job_Run_Id: 18612, Comment:
1	gi|21110793	oxireductase [Xanthomonas axonopodis pv. citri str. 306]	70	35994	3	2	3	2	12.2	28	1	1	1	16529658	16519585	1	16518682	0.0903	0	52.90	4.3e-005	K	AIAYLQHGLPIDDAR	A			8	Label: B15, Spot_Id: 190917, Peak_List_Id: 370598, MSMS Job_Run_Id: 18612, Comment:
Spot 26	--------------------------------------------------------	XAC0339
prot_hit_num	prot_acc	prot_desc	prot_score	prot_mass	prot_matches	prot_matches_sig	prot_sequences	prot_sequences_sig	prot_cover	pep_query	pep_rank	pep_isbold	pep_isunique	pep_exp_mz	pep_exp_mr	pep_exp_z	pep_calc_mr	pep_delta	pep_miss	pep_score	pep_expect	pep_res_before	pep_seq	pep_res_after	pep_var_mod	pep_var_mod_pos	pep_num_match	pep_scan_title
1	gi|21110099	oxidoreductase [Xanthomonas axonopodis pv. citri str. 306]	200	35920	7	7	7	7	27.2	5	1	1	1	9985478	9975405	1	9974617	0.0788	0	53.18	7.3e-005	R	FQGENFTR	N			5	Label: CAL 6, Spot_Id: 190878, Peak_List_Id: 370218, MSMS Job_Run_Id: 18612, Comment:
1	gi|21110099	oxidoreductase [Xanthomonas axonopodis pv. citri str. 306]	200	35920	7	7	7	7	27.2	15	1	1	1	13198363	13188290	1	13187245	0.1046	0	33.30	0.0055	R	FLGLSEAAAATIR	R			5	Label: CAL 6, Spot_Id: 190878, Peak_List_Id: 370219, MSMS Job_Run_Id: 18612, Comment:
1	gi|21110099	oxidoreductase [Xanthomonas axonopodis pv. citri str. 306]	200	35920	7	7	7	7	27.2	17	1	1	1	13337078	13327005	1	13325946	0.1059	0	61.32	9.7e-006	R	EPEDNGEFAAVR	E			6	Label: CAL 6, Spot_Id: 190878, Peak_List_Id: 370215, MSMS Job_Run_Id: 18612, Comment:
1	gi|21110099	oxidoreductase [Xanthomonas axonopodis pv. citri str. 306]	200	35920	7	7	7	7	27.2	19	1	1	1	14278800	14268727	1	14267569	0.1159	0	73.82	4.5e-007	R	IDAIFPPQAAAGTR	Y			7	Label: CAL 6, Spot_Id: 190878, Peak_List_Id: 370222, MSMS Job_Run_Id: 18612, Comment:
1	gi|21110099	oxidoreductase [Xanthomonas axonopodis pv. citri str. 306]	200	35920	7	7	7	7	27.2	22	1	1	1	15049391	15039318	1	15038086	0.1233	0	49.49	0.00011	R	ELGIGFVPYSPLGR	G			5	Label: CAL 6, Spot_Id: 190878, Peak_List_Id: 370221, MSMS Job_Run_Id: 18612, Comment:
1	gi|21110099	oxidoreductase [Xanthomonas axonopodis pv. citri str. 306]	200	35920	7	7	7	7	27.2	29	1	1	1	16429689	16419616	1	16418263	0.1353	0	32.48	0.0073	R	LGVEHIDLYYQHR	V			5	Label: CAL 6, Spot_Id: 190878, Peak_List_Id: 370217, MSMS Job_Run_Id: 18612, Comment:
1	gi|21110099	oxidoreductase [Xanthomonas axonopodis pv. citri str. 306]	200	35920	7	7	7	7	27.2	33	1	1	1	16999749	16989676	1	16988247	0.1429	0	26.40	0.029	R	VDPNVPIEDTVGAMAR	L	Oxidation (M)	0.0000000000000100.0	4	Label: CAL 6, Spot_Id: 190878, Peak_List_Id: 370214, MSMS Job_Run_Id: 18612, Comment:
Spot 27	--------------------------------------------------------	XAC1046
prot_hit_num	prot_acc	prot_desc	prot_score	prot_mass	prot_matches	prot_matches_sig	prot_sequences	prot_sequences_sig	prot_cover	pep_query	pep_rank	pep_isbold	pep_isunique	pep_exp_mz	pep_exp_mr	pep_exp_z	pep_calc_mr	pep_delta	pep_miss	pep_score	pep_expect	pep_res_before	pep_seq	pep_res_after	pep_var_mod	pep_var_mod_pos	pep_num_match	pep_scan_title
1	gi|21107188	isocitrate dehydrogenase [Xanthomonas axonopodis pv. citri str. 306]	181	35738	5	2	5	2	20.3	18	1	1	1	12057249	12047176	1	12046452	0.0724	0	78.36	1.7e-007	R	FADGVDLITVR	E			7	Label: A9, Spot_Id: 190887, Peak_List_Id: 370312, MSMS Job_Run_Id: 18612, Comment:
1	gi|21107188	isocitrate dehydrogenase [Xanthomonas axonopodis pv. citri str. 306]	181	35738	5	2	5	2	20.3	23	1	1	1	12937655	12927582	1	12926877	0.0705	0	18.54	0.19	K	FDLYANVRPAK	S			4	Label: A9, Spot_Id: 190887, Peak_List_Id: 370304, MSMS Job_Run_Id: 18612, Comment:
1	gi|21107188	isocitrate dehydrogenase [Xanthomonas axonopodis pv. citri str. 306]	181	35738	5	2	5	2	20.3	26	1	1	1	14218705	14208632	1	14207827	0.0806	1	17.77	0.15	R	KFDLYANVRPAK	S			2	Label: A9, Spot_Id: 190887, Peak_List_Id: 370309, MSMS Job_Run_Id: 18612, Comment:
1	gi|21107188	isocitrate dehydrogenase [Xanthomonas axonopodis pv. citri str. 306]	181	35738	5	2	5	2	20.3	36	1	1	1	19631099	19621026	1	19619881	0.1146	0	15.75	0.29	K	SPLTTPVGEGFSSINVAMR	R			2	Label: A9, Spot_Id: 190887, Peak_List_Id: 370307, MSMS Job_Run_Id: 18612, Comment:
1	gi|21107188	isocitrate dehydrogenase [Xanthomonas axonopodis pv. citri str. 306]	181	35738	5	2	5	2	20.3	48	1	1	1	27353894	27343821	1	27341842	0.1979	0	122.48	3.4e-012	R	ENTEGAYLSEGQTVSEDGETAFSGTR	I			12	Label: A9, Spot_Id: 190887, Peak_List_Id: 370311, MSMS Job_Run_Id: 18612, Comment:
Spot 28	--------------------------------------------------------	XAC0288
prot_hit_num	prot_acc	prot_desc	prot_score	prot_mass	prot_matches	prot_matches_sig	prot_sequences	prot_sequences_sig	prot_cover	pep_query	pep_rank	pep_isbold	pep_isunique	pep_exp_mz	pep_exp_mr	pep_exp_z	pep_calc_mr	pep_delta	pep_miss	pep_score	pep_expect	pep_res_before	pep_seq	pep_res_after	pep_var_mod	pep_var_mod_pos	pep_num_match	pep_scan_title
1	gi|21106356	oxidoreductase [Xanthomonas axonopodis pv. citri str. 306]	177	34737	4	3	4	3	21.7	27	1	1	1	13767955	13757882	1	13756983	0.0899	0	41.87	0.00078	R	ASYEAELEPLVR	E			8	Label: A22, Spot_Id: 190900, Peak_List_Id: 370441, MSMS Job_Run_Id: 18612, Comment:
1	gi|21106356	oxidoreductase [Xanthomonas axonopodis pv. citri str. 306]	177	34737	4	3	4	3	21.7	38	1	1	1	16898848	16888775	1	16887682	0.1094	0	83.82	5.4e-008	R	YESLQPEYNLYDR	A			8	Label: A22, Spot_Id: 190900, Peak_List_Id: 370442, MSMS Job_Run_Id: 18612, Comment:
1	gi|21106356	oxidoreductase [Xanthomonas axonopodis pv. citri str. 306]	177	34737	4	3	4	3	21.7	46	1	1	1	22842832	22832759	1	22831342	0.1417	0	94.45	2.6e-009	R	VALSADQIAQLDSASAPESSAPR	-			10	Label: A22, Spot_Id: 190900, Peak_List_Id: 370440, MSMS Job_Run_Id: 18612, Comment:
1	gi|21106356	oxidoreductase [Xanthomonas axonopodis pv. citri str. 306]	177	34737	4	3	4	3	21.7	48	1	1	1	23652891	23642818	1	23641346	0.1472	0	13.00	0.35	K	WSEHPGLSPDNIAAAVEDSLTR	L			2	Label: A22, Spot_Id: 190900, Peak_List_Id: 370434, MSMS Job_Run_Id: 18612, Comment:
Spot 29	--------------------------------------------------------	XAC0470
prot_hit_num	prot_acc	prot_desc	prot_score	prot_mass	prot_matches	prot_matches_sig	prot_sequences	prot_sequences_sig	prot_cover	pep_query	pep_rank	pep_isbold	pep_isunique	pep_exp_mz	pep_exp_mr	pep_exp_z	pep_calc_mr	pep_delta	pep_miss	pep_score	pep_expect	pep_res_before	pep_seq	pep_res_after	pep_var_mod	pep_var_mod_pos	pep_num_match	pep_scan_title
1	gi|21106558	phosphoribosylaminoimidazole-succinocarboxamide synthase [Xanthomonas axonopodis pv. citri str. 306]	110	34625	8	6	8	6	25.5	4	1	1	1	8504823	8494750	1	8494344	0.0406	0	19.43	0.21	K	YAEALQR	L			2	Label: A19, Spot_Id: 190897, Peak_List_Id: 370407, MSMS Job_Run_Id: 18612, Comment:
1	gi|21106558	phosphoribosylaminoimidazole-succinocarboxamide synthase [Xanthomonas axonopodis pv. citri str. 306]	110	34625	8	6	8	6	25.5	6	1	1	1	8614868	8604795	1	8604392	0.0403	0	31.36	0.012	R	DVFDIPR	D			4	Label: A19, Spot_Id: 190897, Peak_List_Id: 370405, MSMS Job_Run_Id: 18612, Comment:
1	gi|21106558	phosphoribosylaminoimidazole-succinocarboxamide synthase [Xanthomonas axonopodis pv. citri str. 306]	110	34625	8	6	8	6	25.5	12	1	1	1	9975318	9965245	1	9964665	0.0580	0	39.04	0.0014	R	FAADFAAER	G			7	Label: A19, Spot_Id: 190897, Peak_List_Id: 370412, MSMS Job_Run_Id: 18612, Comment:
1	gi|21106558	phosphoribosylaminoimidazole-succinocarboxamide synthase [Xanthomonas axonopodis pv. citri str. 306]	110	34625	8	6	8	6	25.5	14	1	1	1	11145406	11135333	1	11134727	0.0606	0	34.79	0.005	K	FEFGTDADGR	L			4	Label: A19, Spot_Id: 190897, Peak_List_Id: 370411, MSMS Job_Run_Id: 18612, Comment:
1	gi|21106558	phosphoribosylaminoimidazole-succinocarboxamide synthase [Xanthomonas axonopodis pv. citri str. 306]	110	34625	8	6	8	6	25.5	17	1	1	1	11697155	11687082	1	11686452	0.0631	0	40.19	0.0013	K	ISGIELPDGLR	Q			4	Label: A19, Spot_Id: 190897, Peak_List_Id: 370410, MSMS Job_Run_Id: 18612, Comment:
1	gi|21106558	phosphoribosylaminoimidazole-succinocarboxamide synthase [Xanthomonas axonopodis pv. citri str. 306]	110	34625	8	6	8	6	25.5	19	1	1	1	11928040	11917967	1	11917339	0.0628	0	35.09	0.0027	K	LKPVPVEAIAR	G			4	Label: A19, Spot_Id: 190897, Peak_List_Id: 370409, MSMS Job_Run_Id: 18612, Comment:
1	gi|21106558	phosphoribosylaminoimidazole-succinocarboxamide synthase [Xanthomonas axonopodis pv. citri str. 306]	110	34625	8	6	8	6	25.5	21	1	1	1	12297421	12287348	1	12286703	0.0645	0	42.85	0.00069	K	LPEPIFTPSTK	A			7	Label: A19, Spot_Id: 190897, Peak_List_Id: 370406, MSMS Job_Run_Id: 18612, Comment:
1	gi|21106558	phosphoribosylaminoimidazole-succinocarboxamide synthase [Xanthomonas axonopodis pv. citri str. 306]	110	34625	8	6	8	6	25.5	30	2	1	1	15908983	15898910	1	15897984	0.0926	0	8.75	1.5	K	TEHLMPNHLVDIR	V	Oxidation (M)	0.0000100000000.0	2	Label: A19, Spot_Id: 190897, Peak_List_Id: 370404, MSMS Job_Run_Id: 18612, Comment:
Spot 30	--------------------------------------------------------	XAC4109
prot_hit_num	prot_acc	prot_desc	prot_score	prot_mass	prot_matches	prot_matches_sig	prot_sequences	prot_sequences_sig	prot_cover	pep_query	pep_rank	pep_isbold	pep_isunique	pep_exp_mz	pep_exp_mr	pep_exp_z	pep_calc_mr	pep_delta	pep_miss	pep_score	pep_expect	pep_res_before	pep_seq	pep_res_after	pep_var_mod	pep_var_mod_pos	pep_num_match	pep_scan_title
1	gi|21110528	aerobic coproporphyrinogen III oxidase [Xanthomonas axonopodis pv. citri str. 306]	35	34589	3	2	3	2	15.1	20	1	1	1	13177046	13166973	1	13166401	0.0572	0	26.07	0.036	R	YVEFNLVYDR	G			4	Label: F9, Spot_Id: 191003, Peak_List_Id: 371430, MSMS Job_Run_Id: 18612, Comment:
1	gi|21110528	aerobic coproporphyrinogen III oxidase [Xanthomonas axonopodis pv. citri str. 306]	35	34589	3	2	3	2	15.1	30	1	1	1	17339971	17329898	1	17329148	0.0750	0	32.34	0.0055	R	AVGDGFLDAYIPIVQR	R			4	Label: F9, Spot_Id: 191003, Peak_List_Id: 371425, MSMS Job_Run_Id: 18612, Comment:
1	gi|21110528	aerobic coproporphyrinogen III oxidase [Xanthomonas axonopodis pv. citri str. 306]	35	34589	3	2	3	2	15.1	37	1	1	1	19129872	19119799	1	19118963	0.0836	0	19.23	0.097	R	DGAVFEQAGIGFSDVSGTR	L			4	Label: F9, Spot_Id: 191003, Peak_List_Id: 371426, MSMS Job_Run_Id: 18612, Comment:
Spot 31	--------------------------------------------------------	XAC2005
prot_hit_num	prot_acc	prot_desc	prot_score	prot_mass	prot_matches	prot_matches_sig	prot_sequences	prot_sequences_sig	prot_cover	pep_query	pep_rank	pep_isbold	pep_isunique	pep_exp_mz	pep_exp_mr	pep_exp_z	pep_calc_mr	pep_delta	pep_miss	pep_score	pep_expect	pep_res_before	pep_seq	pep_res_after	pep_var_mod	pep_var_mod_pos	pep_num_match	pep_scan_title
1	gi|21108227	thioredoxin reductase [Xanthomonas axonopodis pv. citri str. 306]	49	34530	2	2	2	2	11.2	15	1	1	1	12677074	12667001	1	12666496	0.0505	0	35.42	0.0036	K	YLGIPTEEAFK	G			8	Label: F4, Spot_Id: 191002, Peak_List_Id: 371433, MSMS Job_Run_Id: 18612, Comment:
1	gi|21108227	thioredoxin reductase [Xanthomonas axonopodis pv. citri str. 306]	49	34530	2	2	2	2	11.2	47	1	1	1	25894365	25884292	1	25883082	0.1210	0	33.86	0.0024	K	DQDVVVVGGGNTAVEEALYLSNIAR	K			4	Label: F4, Spot_Id: 191002, Peak_List_Id: 371431, MSMS Job_Run_Id: 18612, Comment:
Spot 32	--------------------------------------------------------	XAC3103
prot_hit_num	prot_acc	prot_desc	prot_score	prot_mass	prot_matches	prot_matches_sig	prot_sequences	prot_sequences_sig	prot_cover	pep_query	pep_rank	pep_isbold	pep_isunique	pep_exp_mz	pep_exp_mr	pep_exp_z	pep_calc_mr	pep_delta	pep_miss	pep_score	pep_expect	pep_res_before	pep_seq	pep_res_after	pep_var_mod	pep_var_mod_pos	pep_num_match	pep_scan_title
1	gi|21109427	glutathione synthetase [Xanthomonas axonopodis pv. citri str. 306]	50	34528	8	5	7	5	25.9	6	1	1	1	9615308	9605235	1	9604665	0.0570	0	30.05	0.018	R	IPQGDEFR	G			3	Label: A14, Spot_Id: 190892, Peak_List_Id: 370359, MSMS Job_Run_Id: 18612, Comment:
1	gi|21109427	glutathione synthetase [Xanthomonas axonopodis pv. citri str. 306]	50	34528	8	5	7	5	25.9	11	1	1	1	11107284	11097211	1	11096557	0.0654	0	28.52	0.013	R	AVAQVAPLSVR	E			3	Label: A14, Spot_Id: 190892, Peak_List_Id: 370358, MSMS Job_Run_Id: 18612, Comment:
1	gi|21109427	glutathione synthetase [Xanthomonas axonopodis pv. citri str. 306]	50	34528	8	5	7	5	25.9	15	1	1	1	12327374	12317301	1	12316561	0.0740	1	27.73	0.023	R	FIPDITAGDKR	I			3	Label: A14, Spot_Id: 190892, Peak_List_Id: 370360, MSMS Job_Run_Id: 18612, Comment:
1	gi|21109427	glutathione synthetase [Xanthomonas axonopodis pv. citri str. 306]	50	34528	8	5	7	5	25.9	23	1	1	1	13387938	13377865	1	13377052	0.0814	0	17.11	0.22	R	AGAQIVNDPQGLR	D			2	Label: A14, Spot_Id: 190892, Peak_List_Id: 370361, MSMS Job_Run_Id: 18612, Comment:
1	gi|21109427	glutathione synthetase [Xanthomonas axonopodis pv. citri str. 306]	50	34528	8	5	7	5	25.9	26	1	1	1	13678745	13668672	1	13667833	0.0839	0	11.06	0.57	R	LHYVRPGGLSLR	E			4	Label: A14, Spot_Id: 190892, Peak_List_Id: 370362, MSMS Job_Run_Id: 18612, Comment:
1	gi|21109427	glutathione synthetase [Xanthomonas axonopodis pv. citri str. 306]	50	34528	8	5	7	5	25.9	28	1	1	1	13957792	13947719	1	13946864	0.0855	0	25.82	0.033	K	DTTFAMLLEAQR	R			4	Label: A14, Spot_Id: 190892, Peak_List_Id: 370354, MSMS Job_Run_Id: 18612, Comment:
1	gi|21109427	glutathione synthetase [Xanthomonas axonopodis pv. citri str. 306]	50	34528	8	5	7	5	25.9	30	1	1	1	14117764	14107691	1	14106813	0.0878	0	14.35	0.5	K	DTTFAMLLEAQR	R	Oxidation (M)	0.000001000000.0	2	Label: A14, Spot_Id: 190892, Peak_List_Id: 370356, MSMS Job_Run_Id: 18612, Comment:
1	gi|21109427	glutathione synthetase [Xanthomonas axonopodis pv. citri str. 306]	50	34528	8	5	7	5	25.9	37	1	1	1	17170422	17160349	1	17159280	0.1069	0	32.01	0.0061	R	ILLVDGLPVDYCLAR	I			5	Label: A14, Spot_Id: 190892, Peak_List_Id: 370353, MSMS Job_Run_Id: 18612, Comment:
Spot 33	--------------------------------------------------------	XAC0785
prot_hit_num	prot_acc	prot_desc	prot_score	prot_mass	prot_matches	prot_matches_sig	prot_sequences	prot_sequences_sig	prot_cover	pep_query	pep_rank	pep_isbold	pep_isunique	pep_exp_mz	pep_exp_mr	pep_exp_z	pep_calc_mr	pep_delta	pep_miss	pep_score	pep_expect	pep_res_before	pep_seq	pep_res_after	pep_var_mod	pep_var_mod_pos	pep_num_match	pep_scan_title
1	gi|21106907	UDP-3-O-[3-hydroxymyristoyl] N-acetylglucosamine deacetylase [Xanthomonas axonopodis pv. citri str. 306]	68	34442	4	4	4	4	13.2	5	1	1	1	9155462	9145389	1	9144821	0.0568	0	29.56	0.023	R	VLNEDGLR	Y			3	Label: F17, Spot_Id: 191015, Peak_List_Id: 371557, MSMS Job_Run_Id: 18612, Comment:
1	gi|21106907	UDP-3-O-[3-hydroxymyristoyl] N-acetylglucosamine deacetylase [Xanthomonas axonopodis pv. citri str. 306]	68	34442	4	4	4	4	13.2	7	1	1	1	9285186	9275113	1	9274450	0.0663	0	49.45	0.00023	R	YTNEFVR	H			5	Label: F17, Spot_Id: 191015, Peak_List_Id: 371563, MSMS Job_Run_Id: 18612, Comment:
1	gi|21106907	UDP-3-O-[3-hydroxymyristoyl] N-acetylglucosamine deacetylase [Xanthomonas axonopodis pv. citri str. 306]	68	34442	4	4	4	4	13.2	11	1	1	1	10325273	10315200	1	10314600	0.0600	0	37.05	0.0025	R	FEPYEGYK	L			4	Label: F17, Spot_Id: 191015, Peak_List_Id: 371561, MSMS Job_Run_Id: 18612, Comment:
1	gi|21106907	UDP-3-O-[3-hydroxymyristoyl] N-acetylglucosamine deacetylase [Xanthomonas axonopodis pv. citri str. 306]	68	34442	4	4	4	4	13.2	40	1	1	1	19370702	19360629	1	19359360	0.1269	0	25.98	0.028	R	NLGLGGSMDNAIVLDEFR	V	Oxidation (M)	0.000000010000000000.0	3	Label: F17, Spot_Id: 191015, Peak_List_Id: 371562, MSMS Job_Run_Id: 18612, Comment:
Spot 34	--------------------------------------------------------	XAC0785
prot_hit_num	prot_acc	prot_desc	prot_score	prot_mass	prot_matches	prot_matches_sig	prot_sequences	prot_sequences_sig	prot_cover	pep_query	pep_rank	pep_isbold	pep_isunique	pep_exp_mz	pep_exp_mr	pep_exp_z	pep_calc_mr	pep_delta	pep_miss	pep_score	pep_expect	pep_res_before	pep_seq	pep_res_after	pep_var_mod	pep_var_mod_pos	pep_num_match	pep_scan_title
1	gi|21109960	glucose-1-phosphate thymidylyltransferase [Xanthomonas axonopodis pv. citri str. 306]	192	34151	6	6	6	6	24.5	5	1	1	1	10006091	9996018	1	9995501	0.0517	0	53.25	7e-05	K	YLHELAVR	G			5	Label: H9, Spot_Id: 191055, Peak_List_Id: 371951, MSMS Job_Run_Id: 18612, Comment:
1	gi|21109960	glucose-1-phosphate thymidylyltransferase [Xanthomonas axonopodis pv. citri str. 306]	192	34151	6	6	6	6	24.5	12	1	1	1	12416445	12406372	1	12405724	0.0648	0	68.95	1.6e-006	R	YGVAEFDQQGK	V			10	Label: H9, Spot_Id: 191055, Peak_List_Id: 371945, MSMS Job_Run_Id: 18612, Comment:
1	gi|21109960	glucose-1-phosphate thymidylyltransferase [Xanthomonas axonopodis pv. citri str. 306]	192	34151	6	6	6	6	24.5	14	1	1	1	13368669	13358596	1	13357874	0.0722	0	37.21	0.0018	K	VIDIAEKPAKPR	S			4	Label: H9, Spot_Id: 191055, Peak_List_Id: 371949, MSMS Job_Run_Id: 18612, Comment:
1	gi|21109960	glucose-1-phosphate thymidylyltransferase [Xanthomonas axonopodis pv. citri str. 306]	192	34151	6	6	6	6	24.5	16	1	1	1	13467823	13457750	1	13456990	0.0760	0	76.55	2.5e-007	K	ASDYAAALKPSPR	G			11	Label: H9, Spot_Id: 191055, Peak_List_Id: 371950, MSMS Job_Run_Id: 18612, Comment:
1	gi|21109960	glucose-1-phosphate thymidylyltransferase [Xanthomonas axonopodis pv. citri str. 306]	192	34151	6	6	6	6	24.5	39	1	1	1	17429568	17419495	1	17418457	0.1038	0	43.07	0.0005	R	CYLDAGELHLEPLGR	G			5	Label: H9, Spot_Id: 191055, Peak_List_Id: 371946, MSMS Job_Run_Id: 18612, Comment:
1	gi|21109960	glucose-1-phosphate thymidylyltransferase [Xanthomonas axonopodis pv. citri str. 306]	192	34151	6	6	6	6	24.5	44	1	1	1	18679734	18669661	1	18668537	0.1124	0	26.40	0.025	R	EQGATVFGYWVNDPER	Y			3	Label: H9, Spot_Id: 191055, Peak_List_Id: 371953, MSMS Job_Run_Id: 18612, Comment:
Spot 35	--------------------------------------------------------	XAC4009
prot_hit_num	prot_acc	prot_desc	prot_score	prot_mass	prot_matches	prot_matches_sig	prot_sequences	prot_sequences_sig	prot_cover	pep_query	pep_rank	pep_isbold	pep_isunique	pep_exp_mz	pep_exp_mr	pep_exp_z	pep_calc_mr	pep_delta	pep_miss	pep_score	pep_expect	pep_res_before	pep_seq	pep_res_after	pep_var_mod	pep_var_mod_pos	pep_num_match	pep_scan_title
1	gi|21110419	arginase [Xanthomonas axonopodis pv. citri str. 306]	59	33388	6	4	5	4	21.5	6	1	1	1	9114846	9104773	1	9104218	0.0554	0	29.89	0.011	R	IDVYDMR	Y			3	Label: A21, Spot_Id: 190899, Peak_List_Id: 370425, MSMS Job_Run_Id: 18612, Comment:
1	gi|21110419	arginase [Xanthomonas axonopodis pv. citri str. 306]	59	33388	6	4	5	4	21.5	8	2	1	1	9274769	9264696	1	9264168	0.0528	0	14.16	0.6	R	IDVYDMR	Y	Oxidation (M)	0.0000010.0	2	Label: A21, Spot_Id: 190899, Peak_List_Id: 370429, MSMS Job_Run_Id: 18612, Comment:
1	gi|21110419	arginase [Xanthomonas axonopodis pv. citri str. 306]	59	33388	6	4	5	4	21.5	14	1	1	1	11267256	11257183	1	11256506	0.0677	0	30.21	0.011	R	IAGLQEALVGR	G			5	Label: A21, Spot_Id: 190899, Peak_List_Id: 370430, MSMS Job_Run_Id: 18612, Comment:
1	gi|21110419	arginase [Xanthomonas axonopodis pv. citri str. 306]	59	33388	6	4	5	4	21.5	18	1	1	1	12877014	12866941	1	12866156	0.0785	0	30.47	0.013	R	NPWQAPQAGYR	H			4	Label: A21, Spot_Id: 190899, Peak_List_Id: 370432, MSMS Job_Run_Id: 18612, Comment:
1	gi|21110419	arginase [Xanthomonas axonopodis pv. citri str. 306]	59	33388	6	4	5	4	21.5	37	1	1	1	18010325	18000252	1	17999087	0.1165	0	15.94	0.2	R	MGSLDIVELNPVLDNR	N	Oxidation (M)	0.1000000000000000.0	2	Label: A21, Spot_Id: 190899, Peak_List_Id: 370428, MSMS Job_Run_Id: 18612, Comment:
1	gi|21110419	arginase [Xanthomonas axonopodis pv. citri str. 306]	59	33388	6	4	5	4	21.5	41	1	1	1	21512959	21502886	1	21501484	0.1402	0	35.01	0.0014	M	ATQYVPVSLIGVPTDIGAGHR	G			4	Label: A21, Spot_Id: 190899, Peak_List_Id: 370431, MSMS Job_Run_Id: 18612, Comment:
Spot 36	--------------------------------------------------------	XAC2292
prot_hit_num	prot_acc	prot_desc	prot_score	prot_mass	prot_matches	prot_matches_sig	prot_sequences	prot_sequences_sig	prot_cover	pep_query	pep_rank	pep_isbold	pep_isunique	pep_exp_mz	pep_exp_mr	pep_exp_z	pep_calc_mr	pep_delta	pep_miss	pep_score	pep_expect	pep_res_before	pep_seq	pep_res_after	pep_var_mod	pep_var_mod_pos	pep_num_match	pep_scan_title
1	gi|21108536	UTP-glucose-1-phosphate uridylyltransferase [Xanthomonas axonopodis pv. citri str. 306]	155	32253	8	5	8	5	31.3	3	1	1	1	8645103	8635030	1	8634613	0.0417	0	31.54	0.011	R	HALPDGVR	A			6	Label: D7, Spot_Id: 190957, Peak_List_Id: 370981, MSMS Job_Run_Id: 18612, Comment:
1	gi|21108536	UTP-glucose-1-phosphate uridylyltransferase [Xanthomonas axonopodis pv. citri str. 306]	155	32253	8	5	8	5	31.3	8	1	1	1	9935100	9925027	1	9924563	0.0464	0	17.67	0.24	K	EEQVDAFR	F			2	Label: D7, Spot_Id: 190957, Peak_List_Id: 370986, MSMS Job_Run_Id: 18612, Comment:
1	gi|21108536	UTP-glucose-1-phosphate uridylyltransferase [Xanthomonas axonopodis pv. citri str. 306]	155	32253	8	5	8	5	31.3	10	1	1	1	9996323	9986250	1	9985760	0.0490	0	23.53	0.065	K	LEQLELVR	H			4	Label: D7, Spot_Id: 190957, Peak_List_Id: 370987, MSMS Job_Run_Id: 18612, Comment:
1	gi|21108536	UTP-glucose-1-phosphate uridylyltransferase [Xanthomonas axonopodis pv. citri str. 306]	155	32253	8	5	8	5	31.3	12	1	1	1	10876777	10866704	1	10866186	0.0518	0	40.03	0.0016	K	AVFPVAGLGTR	F			4	Label: D7, Spot_Id: 190957, Peak_List_Id: 370988, MSMS Job_Run_Id: 18612, Comment:
1	gi|21108536	UTP-glucose-1-phosphate uridylyltransferase [Xanthomonas axonopodis pv. citri str. 306]	155	32253	8	5	8	5	31.3	29	1	1	1	15598040	15587967	1	15587264	0.0704	0	44.93	0.00037	K	TASYGIVSTDAFDGR	K			9	Label: D7, Spot_Id: 190957, Peak_List_Id: 370989, MSMS Job_Run_Id: 18612, Comment:
1	gi|21108536	UTP-glucose-1-phosphate uridylyltransferase [Xanthomonas axonopodis pv. citri str. 306]	155	32253	8	5	8	5	31.3	34	1	1	1	16879023	16868950	1	16868213	0.0737	1	13.70	0.43	K	TASYGIVSTDAFDGRK	G			2	Label: D7, Spot_Id: 190957, Peak_List_Id: 370985, MSMS Job_Run_Id: 18612, Comment:
1	gi|21108536	UTP-glucose-1-phosphate uridylyltransferase [Xanthomonas axonopodis pv. citri str. 306]	155	32253	8	5	8	5	31.3	41	1	1	1	22722500	22712427	1	22711358	0.1069	0	34.08	0.0034	K	AVVGNEPFAVLLPDDLMWNR	G	Oxidation (M)	0.00000000000000001000.0	4	Label: D7, Spot_Id: 190957, Peak_List_Id: 370983, MSMS Job_Run_Id: 18612, Comment:
1	gi|21108536	UTP-glucose-1-phosphate uridylyltransferase [Xanthomonas axonopodis pv. citri str. 306]	155	32253	8	5	8	5	31.3	45	1	1	1	23014390	23004317	1	23003216	0.1101	0	89.42	1.8e-009	R	INAIVEKPKPEVAPSNLAVVGR	Y			9	Label: D7, Spot_Id: 190957, Peak_List_Id: 370990, MSMS Job_Run_Id: 18612, Comment:
Spot 37	--------------------------------------------------------	XAC4219
prot_hit_num	prot_acc	prot_desc	prot_score	prot_mass	prot_matches	prot_matches_sig	prot_sequences	prot_sequences_sig	prot_cover	pep_query	pep_rank	pep_isbold	pep_isunique	pep_exp_mz	pep_exp_mr	pep_exp_z	pep_calc_mr	pep_delta	pep_miss	pep_score	pep_expect	pep_res_before	pep_seq	pep_res_after	pep_var_mod	pep_var_mod_pos	pep_num_match	pep_scan_title
1	gi|21110653	conserved hypothetical protein [Xanthomonas axonopodis pv. citri str. 306]	197	31536	6	6	6	6	22.9	15	1	1	1	10106056	10095983	1	10095444	0.0539	0	39.61	0.0013	K	IPEQAIPDK	L			7	Label: F21, Spot_Id: 191019, Peak_List_Id: 371600, MSMS Job_Run_Id: 18612, Comment:
1	gi|21110653	conserved hypothetical protein [Xanthomonas axonopodis pv. citri str. 306]	197	31536	6	6	6	6	22.9	18	1	1	1	10345773	10335700	1	10334981	0.0719	0	49.14	0.00022	K	AEIWSWSR	A			6	Label: F21, Spot_Id: 191019, Peak_List_Id: 371603, MSMS Job_Run_Id: 18612, Comment:
1	gi|21110653	conserved hypothetical protein [Xanthomonas axonopodis pv. citri str. 306]	197	31536	6	6	6	6	22.9	28	1	1	1	10687227	10677154	1	10676590	0.0564	0	38.56	0.0014	R	AIVVIPDTLK	A			5	Label: F21, Spot_Id: 191019, Peak_List_Id: 371597, MSMS Job_Run_Id: 18612, Comment:
1	gi|21110653	conserved hypothetical protein [Xanthomonas axonopodis pv. citri str. 306]	197	31536	6	6	6	6	22.9	36	1	1	1	14347931	14337858	1	14336939	0.0919	0	50.34	9.4e-005	K	NADGSWSQPVFVK	L			5	Label: F21, Spot_Id: 191019, Peak_List_Id: 371599, MSMS Job_Run_Id: 18612, Comment:
1	gi|21110653	conserved hypothetical protein [Xanthomonas axonopodis pv. citri str. 306]	197	31536	6	6	6	6	22.9	40	1	1	1	14588700	14578627	1	14577627	0.1000	0	89.93	1e-08	K	FTLGADAGVAAGPVGR	N			9	Label: F21, Spot_Id: 191019, Peak_List_Id: 371602, MSMS Job_Run_Id: 18612, Comment:
1	gi|21110653	conserved hypothetical protein [Xanthomonas axonopodis pv. citri str. 306]	197	31536	6	6	6	6	22.9	45	1	1	1	14788563	14778490	1	14777525	0.0965	0	41.59	0.00062	R	TSERPSTDVIAFR	D			10	Label: F21, Spot_Id: 191019, Peak_List_Id: 371601, MSMS Job_Run_Id: 18612, Comment:
Spot 38	--------------------------------------------------------	XAC2783
prot_hit_num	prot_acc	prot_desc	prot_score	prot_mass	prot_matches	prot_matches_sig	prot_sequences	prot_sequences_sig	prot_cover	pep_query	pep_rank	pep_isbold	pep_isunique	pep_exp_mz	pep_exp_mr	pep_exp_z	pep_calc_mr	pep_delta	pep_miss	pep_score	pep_expect	pep_res_before	pep_seq	pep_res_after	pep_var_mod	pep_var_mod_pos	pep_num_match	pep_scan_title
1	gi|21109072	thioredoxin [Xanthomonas axonopodis pv. citri str. 306]	174	31423	6	6	6	6	28.3	8	1	1	1	9775343	9765270	1	9764614	0.0656	0	50.26	0.00015	R	TFDDNLPR	R			5	Label: H22, Spot_Id: 191068, Peak_List_Id: 372063, MSMS Job_Run_Id: 18612, Comment:
1	gi|21109072	thioredoxin [Xanthomonas axonopodis pv. citri str. 306]	174	31423	6	6	6	6	28.3	15	1	1	1	11446637	11436564	1	11435772	0.0793	0	34.16	0.0055	R	VIEDEDLVGR	Y			5	Label: H22, Spot_Id: 191068, Peak_List_Id: 372059, MSMS Job_Run_Id: 18612, Comment:
1	gi|21109072	thioredoxin [Xanthomonas axonopodis pv. citri str. 306]	174	31423	6	6	6	6	28.3	19	1	1	1	13687781	13677708	1	13676721	0.0987	0	62.37	7.9e-006	K	LAGEYNGAFELGK	V			10	Label: H22, Spot_Id: 191068, Peak_List_Id: 372062, MSMS Job_Run_Id: 18612, Comment:
1	gi|21109072	thioredoxin [Xanthomonas axonopodis pv. citri str. 306]	174	31423	6	6	6	6	28.3	25	1	1	1	14978987	14968914	1	14967834	0.1080	0	53.50	3.9e-005	R	LIDALPANLATDDR	A			8	Label: H22, Spot_Id: 191068, Peak_List_Id: 372065, MSMS Job_Run_Id: 18612, Comment:
1	gi|21109072	thioredoxin [Xanthomonas axonopodis pv. citri str. 306]	174	31423	6	6	6	6	28.3	34	1	1	1	18311060	18300987	1	18299635	0.1352	1	30.27	0.0076	K	VDVDKEQQIAAAFQIR	S			5	Label: H22, Spot_Id: 191068, Peak_List_Id: 372066, MSMS Job_Run_Id: 18612, Comment:
1	gi|21109072	thioredoxin [Xanthomonas axonopodis pv. citri str. 306]	174	31423	6	6	6	6	28.3	41	1	1	1	19870922	19860849	1	19859290	0.1559	0	56.62	1.7e-005	K	DAPDAGTLQSAVDANSADLR	A			6	Label: H22, Spot_Id: 191068, Peak_List_Id: 372064, MSMS Job_Run_Id: 18612, Comment:
Spot 39	--------------------------------------------------------	XAC4187
prot_hit_num	prot_acc	prot_desc	prot_score	prot_mass	prot_matches	prot_matches_sig	prot_sequences	prot_sequences_sig	prot_cover	pep_query	pep_rank	pep_isbold	pep_isunique	pep_exp_mz	pep_exp_mr	pep_exp_z	pep_calc_mr	pep_delta	pep_miss	pep_score	pep_expect	pep_res_before	pep_seq	pep_res_after	pep_var_mod	pep_var_mod_pos	pep_num_match	pep_scan_title
1	gi|21110616	2-hydroxyhepta-2,4-diene-1,7-dioateisomerase/5-carboxymethyl-2-oxo-hex-3-ene-1,7-dioatedecarboxylase [Xanthomonas axonopodis pv. citri str. 306]	74	30809	4	2	4	2	23.5	20	1	1	1	15198831	15188758	1	15187903	0.0856	0	22.16	0.063	R	IGAEGHERPGLIDR	Q			3	Label: H19, Spot_Id: 191065, Peak_List_Id: 371947, MSMS Job_Run_Id: 18612, Comment:
1	gi|21110616	2-hydroxyhepta-2,4-diene-1,7-dioateisomerase/5-carboxymethyl-2-oxo-hex-3-ene-1,7-dioatedecarboxylase [Xanthomonas axonopodis pv. citri str. 306]	74	30809	4	2	4	2	23.5	23	1	1	1	15959919	15949846	1	15948930	0.0916	0	62.34	4.4e-006	R	ALDVATLPLIEGEVR	Y			12	Label: H19, Spot_Id: 191065, Peak_List_Id: 371954, MSMS Job_Run_Id: 18612, Comment:
1	gi|21110616	2-hydroxyhepta-2,4-diene-1,7-dioateisomerase/5-carboxymethyl-2-oxo-hex-3-ene-1,7-dioatedecarboxylase [Xanthomonas axonopodis pv. citri str. 306]	74	30809	4	2	4	2	23.5	28	1	1	1	16169332	16159259	1	16158359	0.0901	0	33.70	0.0048	K	SADTFGPIGPWLVTR	D			6	Label: H19, Spot_Id: 191065, Peak_List_Id: 371952, MSMS Job_Run_Id: 18612, Comment:
1	gi|21110616	2-hydroxyhepta-2,4-diene-1,7-dioateisomerase/5-carboxymethyl-2-oxo-hex-3-ene-1,7-dioatedecarboxylase [Xanthomonas axonopodis pv. citri str. 306]	74	30809	4	2	4	2	23.5	49	1	1	1	24994038	24983965	1	24982401	0.1564	0	13.00	0.25	R	DVSVEQALNHVAGYAVINDLSER	E			2	Label: H19, Spot_Id: 191065, Peak_List_Id: 371948, MSMS Job_Run_Id: 18612, Comment:
Spot 40	--------------------------------------------------------	XAC3966
prot_hit_num	prot_acc	prot_desc	prot_score	prot_mass	prot_matches	prot_matches_sig	prot_sequences	prot_sequences_sig	prot_cover	pep_query	pep_rank	pep_isbold	pep_isunique	pep_exp_mz	pep_exp_mr	pep_exp_z	pep_calc_mr	pep_delta	pep_miss	pep_score	pep_expect	pep_res_before	pep_seq	pep_res_after	pep_var_mod	pep_var_mod_pos	pep_num_match	pep_scan_title
1	gi|21110373	conserved hypothetical protein [Xanthomonas axonopodis pv. citri str. 306]	146	29809	8	7	8	7	33.5	8	1	1	1	9184788	9174715	1	9174243	0.0473	0	40.85	0.0014	R	LEWDEAR	L			4	Label: A20, Spot_Id: 190898, Peak_List_Id: 370417, MSMS Job_Run_Id: 18612, Comment:
1	gi|21110373	conserved hypothetical protein [Xanthomonas axonopodis pv. citri str. 306]	146	29809	8	7	8	7	33.5	11	1	1	1	9334504	9324432	1	9323988	0.0443	0	29.61	0.018	R	DLGDGWDR	F			3	Label: A20, Spot_Id: 190898, Peak_List_Id: 370415, MSMS Job_Run_Id: 18612, Comment:
1	gi|21110373	conserved hypothetical protein [Xanthomonas axonopodis pv. citri str. 306]	146	29809	8	7	8	7	33.5	16	1	1	1	10985490	10975417	1	10974890	0.0527	0	18.63	0.18	R	QWDDHLER	D			2	Label: A20, Spot_Id: 190898, Peak_List_Id: 370414, MSMS Job_Run_Id: 18612, Comment:
1	gi|21110373	conserved hypothetical protein [Xanthomonas axonopodis pv. citri str. 306]	146	29809	8	7	8	7	33.5	23	1	1	1	14087487	14077414	1	14076670	0.0744	0	42.46	0.00077	R	LDPTVETEYWR	Q			5	Label: A20, Spot_Id: 190898, Peak_List_Id: 370421, MSMS Job_Run_Id: 18612, Comment:
1	gi|21110373	conserved hypothetical protein [Xanthomonas axonopodis pv. citri str. 306]	146	29809	8	7	8	7	33.5	28	1	1	1	14607946	14597873	1	14597096	0.0777	0	56.24	2.8e-005	R	DYATVYGFGLQAR	E			8	Label: A20, Spot_Id: 190898, Peak_List_Id: 370420, MSMS Job_Run_Id: 18612, Comment:
1	gi|21110373	conserved hypothetical protein [Xanthomonas axonopodis pv. citri str. 306]	146	29809	8	7	8	7	33.5	35	1	1	1	17698363	17688290	1	17687329	0.0962	0	28.99	0.011	R	DADYSYDDYRPAYR	Y			4	Label: A20, Spot_Id: 190898, Peak_List_Id: 370422, MSMS Job_Run_Id: 18612, Comment:
1	gi|21110373	conserved hypothetical protein [Xanthomonas axonopodis pv. citri str. 306]	146	29809	8	7	8	7	33.5	41	1	1	1	22971750	22961677	1	22960396	0.1281	1	38.47	0.0012	K	EGTDYDRDYATVYGFGLQAR	E			5	Label: A20, Spot_Id: 190898, Peak_List_Id: 370418, MSMS Job_Run_Id: 18612, Comment:
1	gi|21110373	conserved hypothetical protein [Xanthomonas axonopodis pv. citri str. 306]	146	29809	8	7	8	7	33.5	47	1	1	1	24472917	24462844	1	24461401	0.1444	0	38.26	0.0012	R	ETRPTSTWEETEATLAGEWPR	N			5	Label: A20, Spot_Id: 190898, Peak_List_Id: 370419, MSMS Job_Run_Id: 18612, Comment:
Spot 41	--------------------------------------------------------	XAC3140
prot_hit_num	prot_acc	prot_desc	prot_score	prot_mass	prot_matches	prot_matches_sig	prot_sequences	prot_sequences_sig	prot_cover	pep_query	pep_rank	pep_isbold	pep_isunique	pep_exp_mz	pep_exp_mr	pep_exp_z	pep_calc_mr	pep_delta	pep_miss	pep_score	pep_expect	pep_res_before	pep_seq	pep_res_after	pep_var_mod	pep_var_mod_pos	pep_num_match	pep_scan_title
1	gi|21109467	conserved hypothetical protein [Xanthomonas axonopodis pv. citri str. 306]	74	29566	3	3	3	3	15.8	19	1	1	1	12126765	12116692	1	12116186	0.0506	0	31.12	0.0098	R	TAYNVAFDALK	N			5	Label: D2, Spot_Id: 190952, Peak_List_Id: 370934, MSMS Job_Run_Id: 18612, Comment:
1	gi|21109467	conserved hypothetical protein [Xanthomonas axonopodis pv. citri str. 306]	74	29566	3	3	3	3	15.8	22	1	1	1	12236753	12226680	1	12226095	0.0586	0	54.76	3.9e-005	R	NFQLAEAQFR	D			8	Label: D2, Spot_Id: 190952, Peak_List_Id: 370940, MSMS Job_Run_Id: 18612, Comment:
1	gi|21109467	conserved hypothetical protein [Xanthomonas axonopodis pv. citri str. 306]	74	29566	3	3	3	3	15.8	44	1	1	1	23762200	23752127	1	23751102	0.1026	0	33.97	0.0035	K	NNEAQQTLQQVASQYPGSDAAR	V			4	Label: D2, Spot_Id: 190952, Peak_List_Id: 370939, MSMS Job_Run_Id: 18612, Comment:
Spot 42	--------------------------------------------------------	XAC0623
prot_hit_num	prot_acc	prot_desc	prot_score	prot_mass	prot_matches	prot_matches_sig	prot_sequences	prot_sequences_sig	prot_cover	pep_query	pep_rank	pep_isbold	pep_isunique	pep_exp_mz	pep_exp_mr	pep_exp_z	pep_calc_mr	pep_delta	pep_miss	pep_score	pep_expect	pep_res_before	pep_seq	pep_res_after	pep_var_mod	pep_var_mod_pos	pep_num_match	pep_scan_title
1	gi|21106727	conserved hypothetical protein [Xanthomonas axonopodis pv. citri str. 306]	121	29125	6	4	6	4	30.5	6	1	1	1	11556832	11546759	1	11546084	0.0675	0	20.35	0.13	R	LATFGIGYGTR	L			4	Label: A2, Spot_Id: 190880, Peak_List_Id: 370241, MSMS Job_Run_Id: 18612, Comment:
1	gi|21106727	conserved hypothetical protein [Xanthomonas axonopodis pv. citri str. 306]	121	29125	6	4	6	4	30.5	9	1	1	1	13217697	13207624	1	13206826	0.0798	0	51.01	9.7e-005	R	FYLDAQVGPGVR	R			7	Label: A2, Spot_Id: 190880, Peak_List_Id: 370242, MSMS Job_Run_Id: 18612, Comment:
1	gi|21106727	conserved hypothetical protein [Xanthomonas axonopodis pv. citri str. 306]	121	29125	6	4	6	4	30.5	11	1	1	1	14316683	14306610	1	14305739	0.0872	0	62.36	7e-06	R	YEHDDFATYDR	L			6	Label: A2, Spot_Id: 190880, Peak_List_Id: 370240, MSMS Job_Run_Id: 18612, Comment:
1	gi|21106727	conserved hypothetical protein [Xanthomonas axonopodis pv. citri str. 306]	121	29125	6	4	6	4	30.5	14	2	1	1	15748884	15738811	1	15737849	0.0963	0	17.34	0.23	R	YTGSVGSALQLGEHR	Q			2	Label: A2, Spot_Id: 190880, Peak_List_Id: 370239, MSMS Job_Run_Id: 18612, Comment:
1	gi|21106727	conserved hypothetical protein [Xanthomonas axonopodis pv. citri str. 306]	121	29125	6	4	6	4	30.5	18	1	1	1	17348127	17338054	1	17336976	0.1078	0	26.71	0.025	R	SSSEYTNTNDDGSTTR	E			3	Label: A2, Spot_Id: 190880, Peak_List_Id: 370236, MSMS Job_Run_Id: 18612, Comment:
1	gi|21106727	conserved hypothetical protein [Xanthomonas axonopodis pv. citri str. 306]	121	29125	6	4	6	4	30.5	25	1	1	1	18339928	18329855	1	18328693	0.1162	0	47.26	0.00019	R	YTDGDWIHSLDATALR	S			5	Label: A2, Spot_Id: 190880, Peak_List_Id: 370238, MSMS Job_Run_Id: 18612, Comment:
Spot 43	--------------------------------------------------------	XAC0190
prot_hit_num	prot_acc	prot_desc	prot_score	prot_mass	prot_matches	prot_matches_sig	prot_sequences	prot_sequences_sig	prot_cover	pep_query	pep_rank	pep_isbold	pep_isunique	pep_exp_mz	pep_exp_mr	pep_exp_z	pep_calc_mr	pep_delta	pep_miss	pep_score	pep_expect	pep_res_before	pep_seq	pep_res_after	pep_var_mod	pep_var_mod_pos	pep_num_match	pep_scan_title
1	gi|21106248	conserved hypothetical protein [Xanthomonas axonopodis pv. citri str. 306]	135	28328	5	5	5	5	19.8	16	1	1	1	11205153	11195080	1	11194509	0.0571	0	72.66	8.1e-007	K	EFYFDEDR	S			7	Label: G6, Spot_Id: 191028, Peak_List_Id: 371693, MSMS Job_Run_Id: 18612, Comment:
1	gi|21106248	conserved hypothetical protein [Xanthomonas axonopodis pv. citri str. 306]	135	28328	5	5	5	5	19.8	28	1	1	1	13927601	13917528	1	13916833	0.0695	0	37.79	0.0024	K	QEAVEWYAAAVR	T			4	Label: G6, Spot_Id: 191028, Peak_List_Id: 371690, MSMS Job_Run_Id: 18612, Comment:
1	gi|21106248	conserved hypothetical protein [Xanthomonas axonopodis pv. citri str. 306]	135	28328	5	5	5	5	19.8	32	1	1	1	14838612	14828539	1	14827791	0.0748	0	39.79	0.001	K	AVVAVQGQGDAVVDR	L			6	Label: G6, Spot_Id: 191028, Peak_List_Id: 371689, MSMS Job_Run_Id: 18612, Comment:
1	gi|21106248	conserved hypothetical protein [Xanthomonas axonopodis pv. citri str. 306]	135	28328	5	5	5	5	19.8	35	1	1	1	15208606	15198533	1	15197783	0.0750	1	49.26	0.00015	R	KQEAVEWYAAAVR	T			5	Label: G6, Spot_Id: 191028, Peak_List_Id: 371691, MSMS Job_Run_Id: 18612, Comment:
1	gi|21106248	conserved hypothetical protein [Xanthomonas axonopodis pv. citri str. 306]	135	28328	5	5	5	5	19.8	42	1	1	1	17769562	17759489	1	17758631	0.0858	0	26.32	0.025	R	WSSPANYASLLPEWR	E			3	Label: G6, Spot_Id: 191028, Peak_List_Id: 371686, MSMS Job_Run_Id: 18612, Comment:
Spot 44	--------------------------------------------------------	XAC0834
prot_hit_num	prot_acc	prot_desc	prot_score	prot_mass	prot_matches	prot_matches_sig	prot_sequences	prot_sequences_sig	prot_cover	pep_query	pep_rank	pep_isbold	pep_isunique	pep_exp_mz	pep_exp_mr	pep_exp_z	pep_calc_mr	pep_delta	pep_miss	pep_score	pep_expect	pep_res_before	pep_seq	pep_res_after	pep_var_mod	pep_var_mod_pos	pep_num_match	pep_scan_title
1	gi|21106962	two-component system regulatory protein [Xanthomonas axonopodis pv. citri str. 306]	127	28176	8	7	7	6	38.3	7	1	1	1	9025483	9015410	1	9014770	0.0640	0	19.00	0.22	R	SHLYNLR	K			2	Label: H23, Spot_Id: 191069, Peak_List_Id: 372073, MSMS Job_Run_Id: 18612, Comment:
1	gi|21106962	two-component system regulatory protein [Xanthomonas axonopodis pv. citri str. 306]	127	28176	8	7	7	6	38.3	23	1	1	1	13548719	13538646	1	13537616	0.1030	0	25.82	0.026	R	AGTELQLSPIGLR	L			4	Label: H23, Spot_Id: 191069, Peak_List_Id: 372076, MSMS Job_Run_Id: 18612, Comment:
1	gi|21106962	two-component system regulatory protein [Xanthomonas axonopodis pv. citri str. 306]	127	28176	8	7	7	6	38.3	26	1	1	1	14308462	14298389	1	14297413	0.0977	0	27.12	0.024	K	ETSGLVLVVEDNR	N			3	Label: H23, Spot_Id: 191069, Peak_List_Id: 372069, MSMS Job_Run_Id: 18612, Comment:
1	gi|21106962	two-component system regulatory protein [Xanthomonas axonopodis pv. citri str. 306]	127	28176	8	7	7	6	38.3	31	1	1	1	15108250	15098177	1	15097133	0.1044	0	27.42	0.019	R	NISEMIGEYLEGR	G			3	Label: H23, Spot_Id: 191069, Peak_List_Id: 372068, MSMS Job_Run_Id: 18612, Comment:
1	gi|21106962	two-component system regulatory protein [Xanthomonas axonopodis pv. citri str. 306]	127	28176	8	7	7	6	38.3	33	1	1	1	15268234	15258161	1	15257082	0.1079	0	27.42	0.018	R	NISEMIGEYLEGR	G	Oxidation (M)	0.0000100000000.0	3	Label: H23, Spot_Id: 191069, Peak_List_Id: 372074, MSMS Job_Run_Id: 18612, Comment:
1	gi|21106962	two-component system regulatory protein [Xanthomonas axonopodis pv. citri str. 306]	127	28176	8	7	7	6	38.3	37	1	1	1	15728738	15718665	1	15717580	0.1085	0	60.42	1.2e-005	R	EIWGNGLPDSDTLR	S			6	Label: H23, Spot_Id: 191069, Peak_List_Id: 372071, MSMS Job_Run_Id: 18612, Comment:
1	gi|21106962	two-component system regulatory protein [Xanthomonas axonopodis pv. citri str. 306]	127	28176	8	7	7	6	38.3	42	1	1	1	17048771	17038698	1	17037427	0.1271	0	71.58	8.5e-007	R	GFEVDYAQDGLDGYR	L			7	Label: H23, Spot_Id: 191069, Peak_List_Id: 372075, MSMS Job_Run_Id: 18612, Comment:
1	gi|21106962	two-component system regulatory protein [Xanthomonas axonopodis pv. citri str. 306]	127	28176	8	7	7	6	38.3	48	1	1	1	23264451	23254378	1	23252593	0.1785	0	17.02	0.026	K	IIDKPFDRPLLHTVQSAGYR	I			3	Label: H23, Spot_Id: 191069, Peak_List_Id: 372072, MSMS Job_Run_Id: 18612, Comment:
Spot 45	--------------------------------------------------------	XAC2936
prot_hit_num	prot_acc	prot_desc	prot_score	prot_mass	prot_matches	prot_matches_sig	prot_sequences	prot_sequences_sig	prot_cover	pep_query	pep_rank	pep_isbold	pep_isunique	pep_exp_mz	pep_exp_mr	pep_exp_z	pep_calc_mr	pep_delta	pep_miss	pep_score	pep_expect	pep_res_before	pep_seq	pep_res_after	pep_var_mod	pep_var_mod_pos	pep_num_match	pep_scan_title
1	gi|21109241	ABC transporter ATP-binding protein [Xanthomonas axonopodis pv. citri str. 306]	161	27673	5	4	5	4	22.0	5	1	1	1	9015150	9005077	1	9004606	0.0471	0	54.56	7.1e-005	K	HGYHFLK	D			5	Label: E19, Spot_Id: 190993, Peak_List_Id: 371342, MSMS Job_Run_Id: 18612, Comment:
1	gi|21109241	ABC transporter ATP-binding protein [Xanthomonas axonopodis pv. citri str. 306]	161	27673	5	4	5	4	22.0	14	1	1	1	11966871	11956798	1	11956084	0.0714	0	73.53	5.7e-007	K	DLLDLPPEER	A			7	Label: E19, Spot_Id: 190993, Peak_List_Id: 371347, MSMS Job_Run_Id: 18612, Comment:
1	gi|21109241	ABC transporter ATP-binding protein [Xanthomonas axonopodis pv. citri str. 306]	161	27673	5	4	5	4	22.0	17	1	1	1	12637604	12627531	1	12626772	0.0760	0	42.38	0.0007	R	SFLVITHYQR	L			6	Label: E19, Spot_Id: 190993, Peak_List_Id: 371348, MSMS Job_Run_Id: 18612, Comment:
1	gi|21109241	ABC transporter ATP-binding protein [Xanthomonas axonopodis pv. citri str. 306]	161	27673	5	4	5	4	22.0	20	1	1	1	14008589	13998516	1	13997711	0.0805	0	62.60	5.9e-006	R	NEIFQLAVLEPK	L			6	Label: E19, Spot_Id: 190993, Peak_List_Id: 371343, MSMS Job_Run_Id: 18612, Comment:
1	gi|21109241	ABC transporter ATP-binding protein [Xanthomonas axonopodis pv. citri str. 306]	161	27673	5	4	5	4	22.0	44	1	1	1	19372090	19362017	1	19360782	0.1235	0	16.86	0.1	R	LLDYIKPDVVHVLAEGR	I			2	Label: E19, Spot_Id: 190993, Peak_List_Id: 371341, MSMS Job_Run_Id: 18612, Comment:
Spot 46	--------------------------------------------------------	XAC1838
prot_hit_num	prot_acc	prot_desc	prot_score	prot_mass	prot_matches	prot_matches_sig	prot_sequences	prot_sequences_sig	prot_cover	pep_query	pep_rank	pep_isbold	pep_isunique	pep_exp_mz	pep_exp_mr	pep_exp_z	pep_calc_mr	pep_delta	pep_miss	pep_score	pep_expect	pep_res_before	pep_seq	pep_res_after	pep_var_mod	pep_var_mod_pos	pep_num_match	pep_scan_title
1	gi|21108042	enolase-phosphatase [Xanthomonas axonopodis pv. citri str. 306]	127	25832	5	4	5	4	28.9	10	1	1	1	9805748	9795675	1	9795127	0.0548	0	55.61	3e-05	K	DVLFPYAR	R			6	Label: D12, Spot_Id: 190962, Peak_List_Id: 371040, MSMS Job_Run_Id: 18612, Comment:
1	gi|21108042	enolase-phosphatase [Xanthomonas axonopodis pv. citri str. 306]	127	25832	5	4	5	4	28.9	13	1	1	1	10595601	10585528	1	10585006	0.0522	0	15.22	0.48	R	DHGNHPQVR	H			2	Label: D12, Spot_Id: 190962, Peak_List_Id: 371038, MSMS Job_Run_Id: 18612, Comment:
1	gi|21108042	enolase-phosphatase [Xanthomonas axonopodis pv. citri str. 306]	127	25832	5	4	5	4	28.9	19	1	1	1	13207585	13197512	1	13196874	0.0638	0	77.06	2.4e-007	K	ALQGLIWGDGYK	T			7	Label: D12, Spot_Id: 190962, Peak_List_Id: 371037, MSMS Job_Run_Id: 18612, Comment:
1	gi|21108042	enolase-phosphatase [Xanthomonas axonopodis pv. citri str. 306]	127	25832	5	4	5	4	28.9	31	1	1	1	18490533	18480460	1	18479417	0.1043	0	26.40	0.025	K	TADFTAHIYADAAIQLK	A			3	Label: D12, Spot_Id: 190962, Peak_List_Id: 371031, MSMS Job_Run_Id: 18612, Comment:
1	gi|21108042	enolase-phosphatase [Xanthomonas axonopodis pv. citri str. 306]	127	25832	5	4	5	4	28.9	35	1	1	1	22022639	22012566	1	22011269	0.1297	0	34.84	0.0021	K	AWHAAGIPLYVYSSGSVPAQK	L			4	Label: D12, Spot_Id: 190962, Peak_List_Id: 371035, MSMS Job_Run_Id: 18612, Comment:
Spot 47	--------------------------------------------------------	XAC3307
prot_hit_num	prot_acc	prot_desc	prot_score	prot_mass	prot_matches	prot_matches_sig	prot_sequences	prot_sequences_sig	prot_cover	pep_query	pep_rank	pep_isbold	pep_isunique	pep_exp_mz	pep_exp_mr	pep_exp_z	pep_calc_mr	pep_delta	pep_miss	pep_score	pep_expect	pep_res_before	pep_seq	pep_res_after	pep_var_mod	pep_var_mod_pos	pep_num_match	pep_scan_title
1	gi|21109651	fumarylacetoacetate hydrolase [Xanthomonas axonopodis pv. citri str. 306]	100	25269	4	3	4	3	19.0	2	1	1	1	8304606	8294533	1	8293831	0.0702	0	17.54	0.43	R	NFADHAR	E			2	Label: F24, Spot_Id: 191022, Peak_List_Id: 371631, MSMS Job_Run_Id: 18612, Comment:
1	gi|21109651	fumarylacetoacetate hydrolase [Xanthomonas axonopodis pv. citri str. 306]	100	25269	4	3	4	3	19.0	22	1	1	1	12907594	12897521	1	12896728	0.0793	0	30.61	0.01	M	THDVIPAADVPR	I			5	Label: F24, Spot_Id: 191022, Peak_List_Id: 371630, MSMS Job_Run_Id: 18612, Comment:
1	gi|21109651	fumarylacetoacetate hydrolase [Xanthomonas axonopodis pv. citri str. 306]	100	25269	4	3	4	3	19.0	27	1	1	1	13218241	13208168	1	13207303	0.0865	0	41.74	0.00074	R	IPVVGGGSFPVHR	I			6	Label: F24, Spot_Id: 191022, Peak_List_Id: 371633, MSMS Job_Run_Id: 18612, Comment:
1	gi|21109651	fumarylacetoacetate hydrolase [Xanthomonas axonopodis pv. citri str. 306]	100	25269	4	3	4	3	19.0	34	1	1	1	14398848	14388775	1	14387820	0.0955	0	74.07	6.1e-007	R	LIYGYGVGLDLTR	R			7	Label: F24, Spot_Id: 191022, Peak_List_Id: 371632, MSMS Job_Run_Id: 18612, Comment:
Spot 48	--------------------------------------------------------	XAC1160
prot_hit_num	prot_acc	prot_desc	prot_score	prot_mass	prot_matches	prot_matches_sig	prot_sequences	prot_sequences_sig	prot_cover	pep_query	pep_rank	pep_isbold	pep_isunique	pep_exp_mz	pep_exp_mr	pep_exp_z	pep_calc_mr	pep_delta	pep_miss	pep_score	pep_expect	pep_res_before	pep_seq	pep_res_after	pep_var_mod	pep_var_mod_pos	pep_num_match	pep_scan_title
1	gi|21107302	oxidoreductase [Xanthomonas axonopodis pv. citri str. 306]	171	24563	5	4	5	4	27.4	2	1	1	1	8155547	8145474	1	8144661	0.0813	0	16.31	0.45	K	SALQGLAR	G			2	Label: G4, Spot_Id: 191026, Peak_List_Id: 371666, MSMS Job_Run_Id: 18612, Comment:
1	gi|21107302	oxidoreductase [Xanthomonas axonopodis pv. citri str. 306]	171	24563	5	4	5	4	27.4	19	1	1	1	11427117	11417044	1	11416455	0.0589	0	26.13	0.036	R	IIVIGSVNGDR	M			4	Label: G4, Spot_Id: 191026, Peak_List_Id: 371671, MSMS Job_Run_Id: 18612, Comment:
1	gi|21107302	oxidoreductase [Xanthomonas axonopodis pv. citri str. 306]	171	24563	5	4	5	4	27.4	33	1	1	1	14718000	14707927	1	14707103	0.0824	0	80.58	1.1e-007	R	VTFTYAGSAEAAQR	L			8	Label: G4, Spot_Id: 191026, Peak_List_Id: 371672, MSMS Job_Run_Id: 18612, Comment:
1	gi|21107302	oxidoreductase [Xanthomonas axonopodis pv. citri str. 306]	171	24563	5	4	5	4	27.4	38	1	1	1	16058553	16048480	1	16047642	0.0838	0	25.36	0.03	R	LAGDTGSSAVLADSADR	D			3	Label: G4, Spot_Id: 191026, Peak_List_Id: 371668, MSMS Job_Run_Id: 18612, Comment:
1	gi|21107302	oxidoreductase [Xanthomonas axonopodis pv. citri str. 306]	171	24563	5	4	5	4	27.4	40	1	1	1	16189369	16179296	1	16178375	0.0921	0	109.85	1.1e-010	R	INVHAPYHAAVEAAR	Q			11	Label: G4, Spot_Id: 191026, Peak_List_Id: 371673, MSMS Job_Run_Id: 18612, Comment:
Spot 49	--------------------------------------------------------	XAC3457
prot_hit_num	prot_acc	prot_desc	prot_score	prot_mass	prot_matches	prot_matches_sig	prot_sequences	prot_sequences_sig	prot_cover	pep_query	pep_rank	pep_isbold	pep_isunique	pep_exp_mz	pep_exp_mr	pep_exp_z	pep_calc_mr	pep_delta	pep_miss	pep_score	pep_expect	pep_res_before	pep_seq	pep_res_after	pep_var_mod	pep_var_mod_pos	pep_num_match	pep_scan_title
1	gi|21109817	3-isopropylmalate dehydratase small subunit [Xanthomonas axonopodis pv. citri str. 306]	110	24408	5	3	5	3	33.0	6	1	1	1	10195634	10185561	1	10185083	0.0478	0	35.58	0.0051	R	YLDIGEPGR	D			5	Label: E13, Spot_Id: 190987, Peak_List_Id: 371283, MSMS Job_Run_Id: 18612, Comment:
1	gi|21109817	3-isopropylmalate dehydratase small subunit [Xanthomonas axonopodis pv. citri str. 306]	110	24408	5	3	5	3	33.0	27	1	1	1	15908314	15898241	1	15897263	0.0979	0	59.38	1.3e-005	R	EHAPWALDEYGFR	T			6	Label: E13, Spot_Id: 190987, Peak_List_Id: 371288, MSMS Job_Run_Id: 18612, Comment:
1	gi|21109817	3-isopropylmalate dehydratase small subunit [Xanthomonas axonopodis pv. citri str. 306]	110	24408	5	3	5	3	33.0	35	1	1	1	17569371	17559298	1	17558217	0.1082	0	62.08	7.2e-006	R	RPDGVEYGFDIDAFR	K			7	Label: E13, Spot_Id: 190987, Peak_List_Id: 371287, MSMS Job_Run_Id: 18612, Comment:
1	gi|21109817	3-isopropylmalate dehydratase small subunit [Xanthomonas axonopodis pv. citri str. 306]	110	24408	5	3	5	3	33.0	40	1	1	1	19341060	19330987	1	19329622	0.1366	0	16.86	0.2	R	TVIAPSFADIFYNNSFK	N			2	Label: E13, Spot_Id: 190987, Peak_List_Id: 371279, MSMS Job_Run_Id: 18612, Comment:
1	gi|21109817	3-isopropylmalate dehydratase small subunit [Xanthomonas axonopodis pv. citri str. 306]	110	24408	5	3	5	3	33.0	45	1	1	1	20161602	20151529	1	20150225	0.1305	0	6.88	1.7	R	DNSTRPLNPEFVLNFPR	Y			2	Label: E13, Spot_Id: 190987, Peak_List_Id: 371285, MSMS Job_Run_Id: 18612, Comment:
Spot 50	--------------------------------------------------------	XAC3491
prot_hit_num	prot_acc	prot_desc	prot_score	prot_mass	prot_matches	prot_matches_sig	prot_sequences	prot_sequences_sig	prot_cover	pep_query	pep_rank	pep_isbold	pep_isunique	pep_exp_mz	pep_exp_mr	pep_exp_z	pep_calc_mr	pep_delta	pep_miss	pep_score	pep_expect	pep_res_before	pep_seq	pep_res_after	pep_var_mod	pep_var_mod_pos	pep_num_match	pep_scan_title
1	gi|21109856	NonF-related protein [Xanthomonas axonopodis pv. citri str. 306]	36	24295	2	1	2	1	7.1	36	1	1	1	15518383	15508310	1	15507437	0.0873	0	17.54	0.22	K	QDPEAQQALASTHR	L			2	Label: D3, Spot_Id: 190953, Peak_List_Id: 370942, MSMS Job_Run_Id: 18612, Comment:
1	gi|21109856	NonF-related protein [Xanthomonas axonopodis pv. citri str. 306]	36	24295	2	1	2	1	7.1	46	1	1	1	18269968	18259895	1	18259071	0.0824	1	36.44	0.002	R	FKQDPEAQQALASTHR	L			4	Label: D3, Spot_Id: 190953, Peak_List_Id: 370950, MSMS Job_Run_Id: 18612, Comment:
Spot 51	--------------------------------------------------------	XAC3462
prot_hit_num	prot_acc	prot_desc	prot_score	prot_mass	prot_matches	prot_matches_sig	prot_sequences	prot_sequences_sig	prot_cover	pep_query	pep_rank	pep_isbold	pep_isunique	pep_exp_mz	pep_exp_mr	pep_exp_z	pep_calc_mr	pep_delta	pep_miss	pep_score	pep_expect	pep_res_before	pep_seq	pep_res_after	pep_var_mod	pep_var_mod_pos	pep_num_match	pep_scan_title
1	gi|21109823	L-isoaspartate protein carboxylmethyltransferase [Xanthomonas axonopodis pv. citri str. 306]	160	24273	4	3	4	3	26.6	7	1	1	1	10815846	10805773	1	10805240	0.0533	0	53.09	5.3e-005	R	EAFVPEAYR	T			8	Label: G2, Spot_Id: 191024, Peak_List_Id: 371648, MSMS Job_Run_Id: 18612, Comment:
1	gi|21109823	L-isoaspartate protein carboxylmethyltransferase [Xanthomonas axonopodis pv. citri str. 306]	160	24273	4	3	4	3	26.6	21	1	1	1	15378024	15367951	1	15367209	0.0743	0	81.28	8.8e-008	R	IETADVFGWQSER	R			8	Label: G2, Spot_Id: 191024, Peak_List_Id: 371651, MSMS Job_Run_Id: 18612, Comment:
1	gi|21109823	L-isoaspartate protein carboxylmethyltransferase [Xanthomonas axonopodis pv. citri str. 306]	160	24273	4	3	4	3	26.6	31	1	1	1	16389839	16379766	1	16378988	0.0778	0	14.50	0.24	R	EVLSLEIDPALAAAAR	A			2	Label: G2, Spot_Id: 191024, Peak_List_Id: 371649, MSMS Job_Run_Id: 18612, Comment:
1	gi|21109823	L-isoaspartate protein carboxylmethyltransferase [Xanthomonas axonopodis pv. citri str. 306]	160	24273	4	3	4	3	26.6	49	1	1	1	21922256	21912183	1	21911161	0.1022	0	69.56	8.4e-007	R	IESLFETDLAYLQGAAPTPR	F			8	Label: G2, Spot_Id: 191024, Peak_List_Id: 371650, MSMS Job_Run_Id: 18612, Comment:
Spot 52	--------------------------------------------------------	XAC2736
prot_hit_num	prot_acc	prot_desc	prot_score	prot_mass	prot_matches	prot_matches_sig	prot_sequences	prot_sequences_sig	prot_cover	pep_query	pep_rank	pep_isbold	pep_isunique	pep_exp_mz	pep_exp_mr	pep_exp_z	pep_calc_mr	pep_delta	pep_miss	pep_score	pep_expect	pep_res_before	pep_seq	pep_res_after	pep_var_mod	pep_var_mod_pos	pep_num_match	pep_scan_title
1	gi|21109019	carboxymethylenebutenolidase [Xanthomonas axonopodis pv. citri str. 306]	277	23904	8	7	8	7	44.5	6	1	1	1	9514783	9504711	1	9504457	0.0253	0	28.45	0.022	R	AVADDYAAR	G			3	Label: H2, Spot_Id: 191048, Peak_List_Id: 371876, MSMS Job_Run_Id: 18612, Comment:
1	gi|21109019	carboxymethylenebutenolidase [Xanthomonas axonopodis pv. citri str. 306]	277	23904	8	7	8	7	44.5	18	1	1	1	11837196	11827123	1	11826720	0.0403	0	26.02	0.03	R	GLALANAVGLER	A			4	Label: H2, Spot_Id: 191048, Peak_List_Id: 371880, MSMS Job_Run_Id: 18612, Comment:
1	gi|21109019	carboxymethylenebutenolidase [Xanthomonas axonopodis pv. citri str. 306]	277	23904	8	7	8	7	44.5	21	2	1	1	12066101	12056028	1	12055652	0.0377	0	14.53	0.52	K	APVMFHFGER	D	Oxidation (M)	0.0001000000.0	4	Label: H2, Spot_Id: 191048, Peak_List_Id: 371881, MSMS Job_Run_Id: 18612, Comment:
1	gi|21109019	carboxymethylenebutenolidase [Xanthomonas axonopodis pv. citri str. 306]	277	23904	8	7	8	7	44.5	28	1	1	1	12687064	12676991	1	12676561	0.0430	0	82.13	8e-08	R	LGLPSVSYYGGR	N			12	Label: H2, Spot_Id: 191048, Peak_List_Id: 371883, MSMS Job_Run_Id: 18612, Comment:
1	gi|21109019	carboxymethylenebutenolidase [Xanthomonas axonopodis pv. citri str. 306]	277	23904	8	7	8	7	44.5	31	1	1	1	14047709	14037636	1	14037157	0.0479	0	70.16	1.1e-006	R	DASIPPEAIQAHR	E			7	Label: H2, Spot_Id: 191048, Peak_List_Id: 371882, MSMS Job_Run_Id: 18612, Comment:
1	gi|21109019	carboxymethylenebutenolidase [Xanthomonas axonopodis pv. citri str. 306]	277	23904	8	7	8	7	44.5	35	1	1	1	15767434	15757361	1	15756801	0.0560	0	37.55	0.0019	R	SIDPTHYDADSAER	A			4	Label: H2, Spot_Id: 191048, Peak_List_Id: 371879, MSMS Job_Run_Id: 18612, Comment:
1	gi|21109019	carboxymethylenebutenolidase [Xanthomonas axonopodis pv. citri str. 306]	277	23904	8	7	8	7	44.5	37	1	1	1	15908328	15898255	1	15897685	0.0570	0	101.88	7.3e-010	K	DVQLPYDQESLQR	G			10	Label: H2, Spot_Id: 191048, Peak_List_Id: 371884, MSMS Job_Run_Id: 18612, Comment:
1	gi|21109019	carboxymethylenebutenolidase [Xanthomonas axonopodis pv. citri str. 306]	277	23904	8	7	8	7	44.5	39	1	1	1	17279155	17269082	1	17268454	0.0628	0	69.22	1.8e-006	R	GYEVLAPAFFDLEEK	D			11	Label: H2, Spot_Id: 191048, Peak_List_Id: 371875, MSMS Job_Run_Id: 18612, Comment:
Spot 53	--------------------------------------------------------	XAC3664
prot_hit_num	prot_acc	prot_desc	prot_score	prot_mass	prot_matches	prot_matches_sig	prot_sequences	prot_sequences_sig	prot_cover	pep_query	pep_rank	pep_isbold	pep_isunique	pep_exp_mz	pep_exp_mr	pep_exp_z	pep_calc_mr	pep_delta	pep_miss	pep_score	pep_expect	pep_res_before	pep_seq	pep_res_after	pep_var_mod	pep_var_mod_pos	pep_num_match	pep_scan_title
1	gi|21110048	outer membrane protein [Xanthomonas axonopodis pv. citri str. 306]	203	23797	4	3	3	3	25.0	8	1	1	1	14609180	14599107	1	14598300	0.0808	0	101.04	6.8e-010	K	HWAVVGGVALLNPK	N			9	Label: C10, Spot_Id: 190936, Peak_List_Id: 370777, MSMS Job_Run_Id: 18612, Comment:
1	gi|21110048	outer membrane protein [Xanthomonas axonopodis pv. citri str. 306]	203	23797	4	3	3	3	25.0	19	1	1	1	20371343	20361270	1	20360150	0.1121	0	35.45	0.0034	K	GVIGTVGVDMNINSTWFAR	A			4	Label: C10, Spot_Id: 190936, Peak_List_Id: 370774, MSMS Job_Run_Id: 18612, Comment:
1	gi|21110048	outer membrane protein [Xanthomonas axonopodis pv. citri str. 306]	203	23797	4	3	3	3	25.0	23	1	1	1	20531287	20521214	1	20520099	0.1115	0	7.85	1.9	K	GVIGTVGVDMNINSTWFAR	A	Oxidation (M)	0.0000000001000000000.0	2	Label: C10, Spot_Id: 190936, Peak_List_Id: 370779, MSMS Job_Run_Id: 18612, Comment:
1	gi|21110048	outer membrane protein [Xanthomonas axonopodis pv. citri str. 306]	203	23797	4	3	3	3	25.0	30	1	1	1	24033315	24023242	1	24021867	0.1375	0	108.09	9.9e-011	R	VGGQGTGSELELDPWTVGFGIGAR	F			12	Label: C10, Spot_Id: 190936, Peak_List_Id: 370783, MSMS Job_Run_Id: 18612, Comment:
Spot 54	--------------------------------------------------------	XAC1028
prot_hit_num	prot_acc	prot_desc	prot_score	prot_mass	prot_matches	prot_matches_sig	prot_sequences	prot_sequences_sig	prot_cover	pep_query	pep_rank	pep_isbold	pep_isunique	pep_exp_mz	pep_exp_mr	pep_exp_z	pep_calc_mr	pep_delta	pep_miss	pep_score	pep_expect	pep_res_before	pep_seq	pep_res_after	pep_var_mod	pep_var_mod_pos	pep_num_match	pep_scan_title
1	gi|21107168	phosphoglycerate mutase [Xanthomonas axonopodis pv. citri str. 306]	55	23680	3	3	3	3	28.0	29	1	1	1	19280764	19270691	1	19269799	0.0892	0	36.13	0.0023	R	YQGQIDIPLSPVGEGQAR	A			4	Label: G1, Spot_Id: 191023, Peak_List_Id: 371643, MSMS Job_Run_Id: 18612, Comment:
1	gi|21107168	phosphoglycerate mutase [Xanthomonas axonopodis pv. citri str. 306]	55	23680	3	3	3	3	28.0	32	1	1	1	21151924	21141851	1	21140869	0.0983	0	25.39	0.022	R	AADGLGAHDTLLVVAHDAVNR	V			3	Label: G1, Spot_Id: 191023, Peak_List_Id: 371642, MSMS Job_Run_Id: 18612, Comment:
1	gi|21107168	phosphoglycerate mutase [Xanthomonas axonopodis pv. citri str. 306]	55	23680	3	3	3	3	28.0	39	1	1	1	23483186	23473113	1	23472020	0.1094	0	34.69	0.0022	R	QAPTTLNLLEGDDVEHLEVVR	L			4	Label: G1, Spot_Id: 191023, Peak_List_Id: 371638, MSMS Job_Run_Id: 18612, Comment:
Spot 55	--------------------------------------------------------	XAC2246
prot_hit_num	prot_acc	prot_desc	prot_score	prot_mass	prot_matches	prot_matches_sig	prot_sequences	prot_sequences_sig	prot_cover	pep_query	pep_rank	pep_isbold	pep_isunique	pep_exp_mz	pep_exp_mr	pep_exp_z	pep_calc_mr	pep_delta	pep_miss	pep_score	pep_expect	pep_res_before	pep_seq	pep_res_after	pep_var_mod	pep_var_mod_pos	pep_num_match	pep_scan_title
1	gi|21108486	hypothetical protein XAC2246 [Xanthomonas axonopodis pv. citri str. 306]	125	23230	4	2	4	2	21.3	10	1	1	1	9885533	9875460	1	9875025	0.0435	0	19.00	0.2	R	GVWLEDAAK	Y			2	Label: E23, Spot_Id: 190997, Peak_List_Id: 371382, MSMS Job_Run_Id: 18612, Comment:
1	gi|21108486	hypothetical protein XAC2246 [Xanthomonas axonopodis pv. citri str. 306]	125	23230	4	2	4	2	21.3	12	1	1	1	10065669	10055596	1	10055131	0.0465	0	18.63	0.18	R	DALLEGGFGK	A			2	Label: E23, Spot_Id: 190997, Peak_List_Id: 371379, MSMS Job_Run_Id: 18612, Comment:
1	gi|21108486	hypothetical protein XAC2246 [Xanthomonas axonopodis pv. citri str. 306]	125	23230	4	2	4	2	21.3	31	1	1	1	13707689	13697616	1	13696878	0.0738	0	54.41	6.8e-005	K	VGEFYVLSSDVR	G			8	Label: E23, Spot_Id: 190997, Peak_List_Id: 371388, MSMS Job_Run_Id: 18612, Comment:
1	gi|21108486	hypothetical protein XAC2246 [Xanthomonas axonopodis pv. citri str. 306]	125	23230	4	2	4	2	21.3	33	1	1	1	13837352	13827279	1	13826579	0.0700	0	94.95	3.7e-009	R	GGGPGHGVVFENEK	E			9	Label: E23, Spot_Id: 190997, Peak_List_Id: 371386, MSMS Job_Run_Id: 18612, Comment:
Spot 56	--------------------------------------------------------	XAC3903
prot_hit_num	prot_acc	prot_desc	prot_score	prot_mass	prot_matches	prot_matches_sig	prot_sequences	prot_sequences_sig	prot_cover	pep_query	pep_rank	pep_isbold	pep_isunique	pep_exp_mz	pep_exp_mr	pep_exp_z	pep_calc_mr	pep_delta	pep_miss	pep_score	pep_expect	pep_res_before	pep_seq	pep_res_after	pep_var_mod	pep_var_mod_pos	pep_num_match	pep_scan_title
1	gi|21110304	orotate phosphoribosyl transferase [Xanthomonas axonopodis pv. citri str. 306]	67	22914	5	2	5	2	24.2	2	1	1	1	8414848	8404775	1	8404382	0.0394	0	19.86	0.14	R	FGEFTLK	S			4	Label: E17, Spot_Id: 190991, Peak_List_Id: 371324, MSMS Job_Run_Id: 18612, Comment:
1	gi|21110304	orotate phosphoribosyl transferase [Xanthomonas axonopodis pv. citri str. 306]	67	22914	5	2	5	2	24.2	7	1	1	1	9455597	9445524	1	9445080	0.0445	0	24.42	0.058	R	DLPLAFNR	K			4	Label: E17, Spot_Id: 190991, Peak_List_Id: 371326, MSMS Job_Run_Id: 18612, Comment:
1	gi|21110304	orotate phosphoribosyl transferase [Xanthomonas axonopodis pv. citri str. 306]	67	22914	5	2	5	2	24.2	13	1	1	1	11716504	11706431	1	11705822	0.0609	0	60.59	1.3e-005	R	LSPYFFNAGR	F			6	Label: E17, Spot_Id: 190991, Peak_List_Id: 371328, MSMS Job_Run_Id: 18612, Comment:
1	gi|21110304	orotate phosphoribosyl transferase [Xanthomonas axonopodis pv. citri str. 306]	67	22914	5	2	5	2	24.2	25	1	1	1	13458148	13448075	1	13447401	0.0674	0	29.68	0.012	R	FLQLALDADALR	F			6	Label: E17, Spot_Id: 190991, Peak_List_Id: 371321, MSMS Job_Run_Id: 18612, Comment:
1	gi|21110304	orotate phosphoribosyl transferase [Xanthomonas axonopodis pv. citri str. 306]	67	22914	5	2	5	2	24.2	37	1	1	1	15208607	15198534	1	15197743	0.0791	0	16.93	0.26	K	DHGEGGTLIGAPLAGR	Q			2	Label: E17, Spot_Id: 190991, Peak_List_Id: 371327, MSMS Job_Run_Id: 18612, Comment:
Spot 57	--------------------------------------------------------	XAC1078
prot_hit_num	prot_acc	prot_desc	prot_score	prot_mass	prot_matches	prot_matches_sig	prot_sequences	prot_sequences_sig	prot_cover	pep_query	pep_rank	pep_isbold	pep_isunique	pep_exp_mz	pep_exp_mr	pep_exp_z	pep_calc_mr	pep_delta	pep_miss	pep_score	pep_expect	pep_res_before	pep_seq	pep_res_after	pep_var_mod	pep_var_mod_pos	pep_num_match	pep_scan_title
1	gi|21107218	ATP-dependent Clp protease proteolytic subunit [Xanthomonas axonopodis pv. citri str. 306]	84	22839	6	4	6	4	35.1	2	1	1	1	8205157	8195084	1	8194239	0.0845	0	37.59	0.0031	R	YALPNSR	V			5	Label: F22, Spot_Id: 191020, Peak_List_Id: 371605, MSMS Job_Run_Id: 18612, Comment:
1	gi|21107218	ATP-dependent Clp protease proteolytic subunit [Xanthomonas axonopodis pv. citri str. 306]	84	22839	6	4	6	4	35.1	7	1	1	1	8874780	8864707	1	8864185	0.0522	0	33.77	0.0086	R	AYDIYSR	L			7	Label: F22, Spot_Id: 191020, Peak_List_Id: 371612, MSMS Job_Run_Id: 18612, Comment:
1	gi|21107218	ATP-dependent Clp protease proteolytic subunit [Xanthomonas axonopodis pv. citri str. 306]	84	22839	6	4	6	4	35.1	10	1	1	1	10425782	10415709	1	10415091	0.0619	0	20.42	0.13	R	RPEESIQPS	-			3	Label: F22, Spot_Id: 191020, Peak_List_Id: 371608, MSMS Job_Run_Id: 18612, Comment:
1	gi|21107218	ATP-dependent Clp protease proteolytic subunit [Xanthomonas axonopodis pv. citri str. 306]	84	22839	6	4	6	4	35.1	14	1	1	1	12127085	12117012	1	12116258	0.0754	0	26.79	0.026	K	HTGQSLETIAR	D			4	Label: F22, Spot_Id: 191020, Peak_List_Id: 371610, MSMS Job_Run_Id: 18612, Comment:
1	gi|21107218	ATP-dependent Clp protease proteolytic subunit [Xanthomonas axonopodis pv. citri str. 306]	84	22839	6	4	6	4	35.1	39	1	1	1	18340619	18330546	1	18329268	0.1278	0	58.21	1.3e-005	K	SAVDAQAYGLVDQVLER	R			6	Label: F22, Spot_Id: 191020, Peak_List_Id: 371613, MSMS Job_Run_Id: 18612, Comment:
1	gi|21107218	ATP-dependent Clp protease proteolytic subunit [Xanthomonas axonopodis pv. citri str. 306]	84	22839	6	4	6	4	35.1	48	1	1	1	24203982	24193909	1	24192067	0.1842	0	11.53	0.32	R	VMIHQPLGGFQGQATDIDIHAR	E	Oxidation (M)	0.0100000000000000000000.0	2	Label: F22, Spot_Id: 191020, Peak_List_Id: 371609, MSMS Job_Run_Id: 18612, Comment:
Spot 58	--------------------------------------------------------	XAC2386
prot_hit_num	prot_acc	prot_desc	prot_score	prot_mass	prot_matches	prot_matches_sig	prot_sequences	prot_sequences_sig	prot_cover	pep_query	pep_rank	pep_isbold	pep_isunique	pep_exp_mz	pep_exp_mr	pep_exp_z	pep_calc_mr	pep_delta	pep_miss	pep_score	pep_expect	pep_res_before	pep_seq	pep_res_after	pep_var_mod	pep_var_mod_pos	pep_num_match	pep_scan_title
1	gi|21108638	superoxidase dismutase [Xanthomonas axonopodis pv. citri str. 306]	132	22703	3	3	3	3	22.2	10	1	1	1	12097303	12087230	1	12086513	0.0717	0	66.40	2.8e-006	K	SLPENLQGPVR	N			7	Label: F8, Spot_Id: 191006, Peak_List_Id: 371473, MSMS Job_Run_Id: 18612, Comment:
1	gi|21108638	superoxidase dismutase [Xanthomonas axonopodis pv. citri str. 306]	132	22703	3	3	3	3	22.2	22	1	1	1	16789397	16779324	1	16778515	0.0809	1	59.26	1.4e-005	R	FGSGWAWLSVTPDKK	L			7	Label: F8, Spot_Id: 191006, Peak_List_Id: 371471, MSMS Job_Run_Id: 18612, Comment:
1	gi|21108638	superoxidase dismutase [Xanthomonas axonopodis pv. citri str. 306]	132	22703	3	3	3	3	22.2	38	1	1	1	23422473	23412400	1	23411127	0.1273	0	51.41	4.6e-005	R	RPEYIGAFYNAVNWEEVER	R			14	Label: F8, Spot_Id: 191006, Peak_List_Id: 371472, MSMS Job_Run_Id: 18612, Comment:
Spot 59	--------------------------------------------------------	XACa0018
prot_hit_num	prot_acc	prot_desc	prot_score	prot_mass	prot_matches	prot_matches_sig	prot_sequences	prot_sequences_sig	prot_cover	pep_query	pep_rank	pep_isbold	pep_isunique	pep_exp_mz	pep_exp_mr	pep_exp_z	pep_calc_mr	pep_delta	pep_miss	pep_score	pep_expect	pep_res_before	pep_seq	pep_res_after	pep_var_mod	pep_var_mod_pos	pep_num_match	pep_scan_title
1	gi|21110839	partition protein A [Xanthomonas axonopodis pv. citri str. 306]	177	22398	6	5	6	5	40.9	6	1	1	1	11205809	11195736	1	11195196	0.0540	0	65.06	4.7e-006	R	DYNPELDVR	V			6	Label: F10, Spot_Id: 191008, Peak_List_Id: 371490, MSMS Job_Run_Id: 18612, Comment:
1	gi|21110839	partition protein A [Xanthomonas axonopodis pv. citri str. 306]	177	22398	6	5	6	5	40.9	13	1	1	1	13007528	12997455	1	12996783	0.0673	0	24.46	0.05	R	AIGEGATVQELGR	D			3	Label: F10, Spot_Id: 191008, Peak_List_Id: 371492, MSMS Job_Run_Id: 18612, Comment:
1	gi|21110839	partition protein A [Xanthomonas axonopodis pv. citri str. 306]	177	22398	6	5	6	5	40.9	26	1	1	1	14867659	14857586	1	14856810	0.0777	0	69.95	1.4e-006	R	DQAAIAEMEAFFK	E	Oxidation (M)	0.0000000100000.0	11	Label: F10, Spot_Id: 191008, Peak_List_Id: 371489, MSMS Job_Run_Id: 18612, Comment:
1	gi|21110839	partition protein A [Xanthomonas axonopodis pv. citri str. 306]	177	22398	6	5	6	5	40.9	34	1	1	1	16559407	16549334	1	16548427	0.0907	0	84.22	4.3e-008	K	QLATGFEHVVVDAGGR	D			8	Label: F10, Spot_Id: 191008, Peak_List_Id: 371493, MSMS Job_Run_Id: 18612, Comment:
1	gi|21110839	partition protein A [Xanthomonas axonopodis pv. citri str. 306]	177	22398	6	5	6	5	40.9	37	1	1	1	17679805	17669732	1	17668760	0.0972	1	5.30	3.2	R	TKDAVEMLEFLAEQK	L	Oxidation (M)	0.000000100000000.0	2	Label: F10, Spot_Id: 191008, Peak_List_Id: 371486, MSMS Job_Run_Id: 18612, Comment:
1	gi|21110839	partition protein A [Xanthomonas axonopodis pv. citri str. 306]	177	22398	6	5	6	5	40.9	42	1	1	1	20291309	20281236	1	20280065	0.1172	0	26.06	0.022	K	TLLIDGDPQASAASWAAWR	R			5	Label: F10, Spot_Id: 191008, Peak_List_Id: 371488, MSMS Job_Run_Id: 18612, Comment:
Spot 60	--------------------------------------------------------
prot_hit_num	prot_acc	prot_desc	prot_score	prot_mass	prot_matches	prot_matches_sig	prot_sequences	prot_sequences_sig	prot_cover	pep_query	pep_rank	pep_isbold	pep_isunique	pep_exp_mz	pep_exp_mr	pep_exp_z	pep_calc_mr	pep_delta	pep_miss	pep_score	pep_expect	pep_res_before	pep_seq	pep_res_after	pep_var_mod	pep_var_mod_pos	pep_num_match	pep_scan_title
1	gi|77748536	hypothetical protein [Xanthomonas axonopodis pv. citri str. 306]	418	21151	9	8	9	8	55.6	4	1	1	1	8644554	8634481	1	8633926	0.0555	0	33.39	0.0075	K	SWFDGPR	E			4	Label: F23, Spot_Id: 191021, Peak_List_Id: 371622, MSMS Job_Run_Id: 18612, Comment:
1	gi|77748536	hypothetical protein [Xanthomonas axonopodis pv. citri str. 306]	418	21151	9	8	9	8	55.6	13	1	1	1	9085046	9074974	1	9074399	0.0574	0	28.81	0.019	R	LSFDEAAR	F			3	Label: F23, Spot_Id: 191021, Peak_List_Id: 371616, MSMS Job_Run_Id: 18612, Comment:
1	gi|77748536	hypothetical protein [Xanthomonas axonopodis pv. citri str. 306]	418	21151	9	8	9	8	55.6	17	1	1	1	10846344	10836271	1	10835601	0.0670	0	66.83	3.2e-006	R	FVFVTSAEGK	A			6	Label: F23, Spot_Id: 191021, Peak_List_Id: 371614, MSMS Job_Run_Id: 18612, Comment:
1	gi|77748536	hypothetical protein [Xanthomonas axonopodis pv. citri str. 306]	418	21151	9	8	9	8	55.6	21	1	1	1	12367408	12357335	1	12356550	0.0785	0	82.31	6.9e-008	K	VDAAFFAGTPIK	S			13	Label: F23, Spot_Id: 191021, Peak_List_Id: 371617, MSMS Job_Run_Id: 18612, Comment:
1	gi|77748536	hypothetical protein [Xanthomonas axonopodis pv. citri str. 306]	418	21151	9	8	9	8	55.6	25	1	1	1	12717585	12707512	1	12706710	0.0802	0	91.76	9.1e-009	K	LPYLFPHADAK	S			14	Label: F23, Spot_Id: 191021, Peak_List_Id: 371618, MSMS Job_Run_Id: 18612, Comment:
1	gi|77748536	hypothetical protein [Xanthomonas axonopodis pv. citri str. 306]	418	21151	9	8	9	8	55.6	27	1	1	1	12876776	12866703	1	12865826	0.0877	0	23.71	0.063	K	WGPTAANSCPAR	F			3	Label: F23, Spot_Id: 191021, Peak_List_Id: 371619, MSMS Job_Run_Id: 18612, Comment:
1	gi|77748536	hypothetical protein [Xanthomonas axonopodis pv. citri str. 306]	418	21151	9	8	9	8	55.6	39	1	1	1	15208748	15198675	1	15197630	0.1045	0	66.22	3e-06	M	SDSLNAAALDQLFR	T			10	Label: F23, Spot_Id: 191021, Peak_List_Id: 371620, MSMS Job_Run_Id: 18612, Comment:
1	gi|77748536	hypothetical protein [Xanthomonas axonopodis pv. citri str. 306]	418	21151	9	8	9	8	55.6	44	1	1	1	17850215	17840142	1	17838853	0.1289	0	109.33	1.1e-010	R	TQNAFADTPVSHEVLR	E			10	Label: F23, Spot_Id: 191021, Peak_List_Id: 371623, MSMS Job_Run_Id: 18612, Comment:
1	gi|77748536	hypothetical protein [Xanthomonas axonopodis pv. citri str. 306]	418	21151	9	8	9	8	55.6	47	1	1	1	20922283	20912210	1	20910637	0.1573	0	100.06	7.1e-010	K	TLAAPVTVIVAHDEDFHEK	L			15	Label: F23, Spot_Id: 191021, Peak_List_Id: 371615, MSMS Job_Run_Id: 18612, Comment:
Spot 61	--------------------------------------------------------	XAC1149
prot_hit_num	prot_acc	prot_desc	prot_score	prot_mass	prot_matches	prot_matches_sig	prot_sequences	prot_sequences_sig	prot_cover	pep_query	pep_rank	pep_isbold	pep_isunique	pep_exp_mz	pep_exp_mr	pep_exp_z	pep_calc_mr	pep_delta	pep_miss	pep_score	pep_expect	pep_res_before	pep_seq	pep_res_after	pep_var_mod	pep_var_mod_pos	pep_num_match	pep_scan_title
1	gi|21107290	bacterioferritin [Xanthomonas axonopodis pv. citri str. 306]	151	21174	6	5	6	5	44.1	2	1	1	1	8374819	8364747	1	8364392	0.0355	0	24.40	0.045	R	IAIDSYR	E			4	Label: F5, Spot_Id: 191003, Peak_List_Id: 371436, MSMS Job_Run_Id: 18612, Comment:
1	gi|21107290	bacterioferritin [Xanthomonas axonopodis pv. citri str. 306]	151	21174	6	5	6	5	44.1	5	2	1	1	8444891	8434818	1	8434450	0.0368	0	15.97	0.56	K	ENLIAER	I			2	Label: F5, Spot_Id: 191003, Peak_List_Id: 371435, MSMS Job_Run_Id: 18612, Comment:
1	gi|21107290	bacterioferritin [Xanthomonas axonopodis pv. citri str. 306]	151	21174	6	5	6	5	44.1	26	1	1	1	17919115	17909042	1	17908071	0.0971	0	61.16	8.5e-006	R	QSIEDGAITESYHADR	E			7	Label: F5, Spot_Id: 191003, Peak_List_Id: 371443, MSMS Job_Run_Id: 18612, Comment:
1	gi|21107290	bacterioferritin [Xanthomonas axonopodis pv. citri str. 306]	151	21174	6	5	6	5	44.1	29	1	1	1	18100593	18090520	1	18089520	0.1000	0	70.67	7.2e-007	R	IVQLGGEPDLNPDTLTK	R			7	Label: F5, Spot_Id: 191003, Peak_List_Id: 371438, MSMS Job_Run_Id: 18612, Comment:
1	gi|21107290	bacterioferritin [Xanthomonas axonopodis pv. citri str. 306]	151	21174	6	5	6	5	44.1	37	1	1	1	19179890	19169817	1	19168765	0.1052	0	37.88	0.0016	K	GEFLEHAQQEQEHAHK	L			6	Label: F5, Spot_Id: 191003, Peak_List_Id: 371442, MSMS Job_Run_Id: 18612, Comment:
1	gi|21107290	bacterioferritin [Xanthomonas axonopodis pv. citri str. 306]	151	21174	6	5	6	5	44.1	40	1	1	1	19300571	19290498	1	19289440	0.1059	0	46.06	0.00024	M	SDQPATNTPAGITDTATLR	A			5	Label: F5, Spot_Id: 191003, Peak_List_Id: 371441, MSMS Job_Run_Id: 18612, Comment:
Spot 62	--------------------------------------------------------	XAC3123
prot_hit_num	prot_acc	prot_desc	prot_score	prot_mass	prot_matches	prot_matches_sig	prot_sequences	prot_sequences_sig	prot_cover	pep_query	pep_rank	pep_isbold	pep_isunique	pep_exp_mz	pep_exp_mr	pep_exp_z	pep_calc_mr	pep_delta	pep_miss	pep_score	pep_expect	pep_res_before	pep_seq	pep_res_after	pep_var_mod	pep_var_mod_pos	pep_num_match	pep_scan_title
1	gi|21109450	DNA-binding related protein [Xanthomonas axonopodis pv. citri str. 306]	121	20391	3	3	3	3	28.6	6	1	1	1	11686302	11676229	1	11675672	0.0557	0	30.54	0.011	R	ALGYNAPGSYR	E			5	Label: H16, Spot_Id: 191062, Peak_List_Id: 372006, MSMS Job_Run_Id: 18612, Comment:
1	gi|21109450	DNA-binding related protein [Xanthomonas axonopodis pv. citri str. 306]	121	20391	3	3	3	3	28.6	14	1	1	1	20721270	20711197	1	20710070	0.1128	0	79.83	9.1e-008	K	VLGTADDAGDDPTVDLLTQR	L			8	Label: H16, Spot_Id: 191062, Peak_List_Id: 372005, MSMS Job_Run_Id: 18612, Comment:
1	gi|21109450	DNA-binding related protein [Xanthomonas axonopodis pv. citri str. 306]	121	20391	3	3	3	3	28.6	19	1	1	1	23192273	23182200	1	23181066	0.1134	0	54.93	2.5e-005	R	EFVALTSIPEEPGLSDSADWR	E			6	Label: H16, Spot_Id: 191062, Peak_List_Id: 372003, MSMS Job_Run_Id: 18612, Comment:
Spot 63	--------------------------------------------------------	XAC3709
prot_hit_num	prot_acc	prot_desc	prot_score	prot_mass	prot_matches	prot_matches_sig	prot_sequences	prot_sequences_sig	prot_cover	pep_query	pep_rank	pep_isbold	pep_isunique	pep_exp_mz	pep_exp_mr	pep_exp_z	pep_calc_mr	pep_delta	pep_miss	pep_score	pep_expect	pep_res_before	pep_seq	pep_res_after	pep_var_mod	pep_var_mod_pos	pep_num_match	pep_scan_title
1	gi|21110098	tryptophan repressor binding protein [Xanthomonas axonopodis pv. citri str. 306]	112	20070	3	2	3	2	25.1	24	1	1	1	15549269	15539196	1	15538242	0.0954	0	95.68	3.1e-009	K	IAIVYFSGYGHTVK	Q			13	Label: H17, Spot_Id: 191063, Peak_List_Id: 372014, MSMS Job_Run_Id: 18612, Comment:
1	gi|21110098	tryptophan repressor binding protein [Xanthomonas axonopodis pv. citri str. 306]	112	20070	3	2	3	2	25.1	29	1	1	1	17399639	17389566	1	17388467	0.1099	0	21.95	0.063	K	FADASSKPWFAQAWK	D			4	Label: H17, Spot_Id: 191063, Peak_List_Id: 372013, MSMS Job_Run_Id: 18612, Comment:
1	gi|21110098	tryptophan repressor binding protein [Xanthomonas axonopodis pv. citri str. 306]	112	20070	3	2	3	2	25.1	41	1	1	1	19000967	18990894	1	18989599	0.1296	0	35.73	0.0026	K	QAEAVHAGAASVGQATLYR	I			4	Label: H17, Spot_Id: 191063, Peak_List_Id: 372016, MSMS Job_Run_Id: 18612, Comment:
Spot 64	--------------------------------------------------------	XAC2369
prot_hit_num	prot_acc	prot_desc	prot_score	prot_mass	prot_matches	prot_matches_sig	prot_sequences	prot_sequences_sig	prot_cover	pep_query	pep_rank	pep_isbold	pep_isunique	pep_exp_mz	pep_exp_mr	pep_exp_z	pep_calc_mr	pep_delta	pep_miss	pep_score	pep_expect	pep_res_before	pep_seq	pep_res_after	pep_var_mod	pep_var_mod_pos	pep_num_match	pep_scan_title
1	gi|21108619	general stress protein [Xanthomonas axonopodis pv. citri str. 306]	172	20069	6	6	5	5	37.4	4	1	1	1	10126376	10116303	1	10115713	0.0590	0	27.37	0.024	K	TDPNLALLR	L			4	Label: G23, Spot_Id: 191045, Peak_List_Id: 371851, MSMS Job_Run_Id: 18612, Comment:
1	gi|21108619	general stress protein [Xanthomonas axonopodis pv. citri str. 306]	172	20069	6	6	5	5	37.4	19	1	1	1	12587338	12577265	1	12576499	0.0766	0	33.53	0.007	K	DNALIAMLGQGR	R			4	Label: G23, Spot_Id: 191045, Peak_List_Id: 371848, MSMS Job_Run_Id: 18612, Comment:
1	gi|21108619	general stress protein [Xanthomonas axonopodis pv. citri str. 306]	172	20069	6	6	5	5	37.4	21	1	1	1	12747286	12737213	1	12736449	0.0765	0	31.38	0.0095	K	DNALIAMLGQGR	R	Oxidation (M)	0.000000100000.0	6	Label: G23, Spot_Id: 191045, Peak_List_Id: 371853, MSMS Job_Run_Id: 18612, Comment:
1	gi|21108619	general stress protein [Xanthomonas axonopodis pv. citri str. 306]	172	20069	6	6	5	5	37.4	26	1	1	1	13597924	13587851	1	13586943	0.0909	0	117.55	2.3e-011	K	GHDLFASISGSLR	E			10	Label: G23, Spot_Id: 191045, Peak_List_Id: 371854, MSMS Job_Run_Id: 18612, Comment:
1	gi|21108619	general stress protein [Xanthomonas axonopodis pv. citri str. 306]	172	20069	6	6	5	5	37.4	38	1	1	1	16539152	16529079	1	16527987	0.1092	0	48.72	0.00017	R	LWNPYVAAWYEGGK	T			5	Label: G23, Spot_Id: 191045, Peak_List_Id: 371847, MSMS Job_Run_Id: 18612, Comment:
1	gi|21108619	general stress protein [Xanthomonas axonopodis pv. citri str. 306]	172	20069	6	6	5	5	37.4	46	1	1	1	21942949	21932876	1	21931429	0.1447	0	27.90	0.0075	R	LDADHAQIWLNESSLLAGIK	V			5	Label: G23, Spot_Id: 191045, Peak_List_Id: 371849, MSMS Job_Run_Id: 18612, Comment:
Spot 65	--------------------------------------------------------	XAC3437
prot_hit_num	prot_acc	prot_desc	prot_score	prot_mass	prot_matches	prot_matches_sig	prot_sequences	prot_sequences_sig	prot_cover	pep_query	pep_rank	pep_isbold	pep_isunique	pep_exp_mz	pep_exp_mr	pep_exp_z	pep_calc_mr	pep_delta	pep_miss	pep_score	pep_expect	pep_res_before	pep_seq	pep_res_after	pep_var_mod	pep_var_mod_pos	pep_num_match	pep_scan_title
1	gi|21109795	adenylate kinase [Xanthomonas axonopodis pv. citri str. 306]	404	19943	7	7	7	7	46.5	6	1	1	1	10376217	10366144	1	10365342	0.0802	0	48.53	0.00019	K	GFILDGYPR	N			6	Label: F15, Spot_Id: 191013, Peak_List_Id: 371543, MSMS Job_Run_Id: 18612, Comment:
1	gi|21109795	adenylate kinase [Xanthomonas axonopodis pv. citri str. 306]	404	19943	7	7	7	7	46.5	18	1	1	1	13877947	13867874	1	13866991	0.0883	0	54.03	4.7e-005	R	VDGVGSLDEVLER	I			9	Label: F15, Spot_Id: 191013, Peak_List_Id: 371541, MSMS Job_Run_Id: 18612, Comment:
1	gi|21109795	adenylate kinase [Xanthomonas axonopodis pv. citri str. 306]	404	19943	7	7	7	7	46.5	20	1	1	1	14558656	14548583	1	14547729	0.0855	0	94.29	4.7e-009	R	NVAQANALDELLGK	I			14	Label: F15, Spot_Id: 191013, Peak_List_Id: 371538, MSMS Job_Run_Id: 18612, Comment:
1	gi|21109795	adenylate kinase [Xanthomonas axonopodis pv. citri str. 306]	404	19943	7	7	7	7	46.5	32	1	1	1	16999720	16989647	1	16988577	0.1070	0	26.71	0.027	K	DTFDIPHISTGDLLR	A			3	Label: F15, Spot_Id: 191013, Peak_List_Id: 371536, MSMS Job_Run_Id: 18612, Comment:
1	gi|21109795	adenylate kinase [Xanthomonas axonopodis pv. citri str. 306]	404	19943	7	7	7	7	46.5	37	1	1	1	17329911	17319838	1	17318713	0.1125	0	61.96	6.5e-006	R	GDLVSDDILLGMLEAR	L	Oxidation (M)	0.0000000000010000.0	7	Label: F15, Spot_Id: 191013, Peak_List_Id: 371539, MSMS Job_Run_Id: 18612, Comment:
1	gi|21109795	adenylate kinase [Xanthomonas axonopodis pv. citri str. 306]	404	19943	7	7	7	7	46.5	44	1	1	1	19411743	19401670	1	19400367	0.1303	1	120.54	4.1e-012	R	LKDTFDIPHISTGDLLR	A			11	Label: F15, Spot_Id: 191013, Peak_List_Id: 371540, MSMS Job_Run_Id: 18612, Comment:
1	gi|21109795	adenylate kinase [Xanthomonas axonopodis pv. citri str. 306]	404	19943	7	7	7	7	46.5	48	1	1	1	20871885	20861812	1	20860371	0.1441	0	132.87	3.9e-013	R	LQVYTDSTAPVIGFYEQR	G			12	Label: F15, Spot_Id: 191013, Peak_List_Id: 371542, MSMS Job_Run_Id: 18612, Comment:
Spot 66	--------------------------------------------------------	XAC4346
prot_hit_num	prot_acc	prot_desc	prot_score	prot_mass	prot_matches	prot_matches_sig	prot_sequences	prot_sequences_sig	prot_cover	pep_query	pep_rank	pep_isbold	pep_isunique	pep_exp_mz	pep_exp_mr	pep_exp_z	pep_calc_mr	pep_delta	pep_miss	pep_score	pep_expect	pep_res_before	pep_seq	pep_res_after	pep_var_mod	pep_var_mod_pos	pep_num_match	pep_scan_title
1	gi|21110790	glutathione peroxidase [Xanthomonas axonopodis pv. citri str. 306]	57	19910	2	2	2	2	12.0	17	1	1	1	11876310	11866237	1	11865618	0.0619	0	52.34	8.3e-005	R	FAPDIPADDAR	L			5	Label: B17, Spot_Id: 190999, Peak_List_Id: 371323, MSMS Job_Run_Id: 18612, Comment:
1	gi|21110790	glutathione peroxidase [Xanthomonas axonopodis pv. citri str. 306]	57	19910	2	2	2	2	12.0	22	1	1	1	12927487	12917414	1	12916772	0.0642	0	28.29	0.019	M	SQTLYDIPVTR	I			3	Label: B17, Spot_Id: 190999, Peak_List_Id: 371319, MSMS Job_Run_Id: 18612, Comment:
Spot 67	--------------------------------------------------------	XAC2932
prot_hit_num	prot_acc	prot_desc	prot_score	prot_mass	prot_matches	prot_matches_sig	prot_sequences	prot_sequences_sig	prot_cover	pep_query	pep_rank	pep_isbold	pep_isunique	pep_exp_mz	pep_exp_mr	pep_exp_z	pep_calc_mr	pep_delta	pep_miss	pep_score	pep_expect	pep_res_before	pep_seq	pep_res_after	pep_var_mod	pep_var_mod_pos	pep_num_match	pep_scan_title
1	gi|21109237	protease [Xanthomonas axonopodis pv. citri str. 306]	210	19457	6	5	6	5	47.8	6	1	1	1	9305483	9295411	1	9294930	0.0480	0	20.24	0.17	K	TDLINAGAR	W			4	Label: F19, Spot_Id: 191017, Peak_List_Id: 371574, MSMS Job_Run_Id: 18612, Comment:
1	gi|21109237	protease [Xanthomonas axonopodis pv. citri str. 306]	210	19457	6	5	6	5	47.8	28	1	1	1	13548192	13538119	1	13537252	0.0867	0	50.18	0.00013	K	VEVIAPGDSAQIR	A			5	Label: F19, Spot_Id: 191017, Peak_List_Id: 371583, MSMS Job_Run_Id: 18612, Comment:
1	gi|21109237	protease [Xanthomonas axonopodis pv. citri str. 306]	210	19457	6	5	6	5	47.8	30	1	1	1	14138616	14128543	1	14127663	0.0880	0	80.03	1.1e-007	R	KPDDIPAFAAAVAK	A			11	Label: F19, Spot_Id: 191017, Peak_List_Id: 371581, MSMS Job_Run_Id: 18612, Comment:
1	gi|21109237	protease [Xanthomonas axonopodis pv. citri str. 306]	210	19457	6	5	6	5	47.8	36	1	1	1	17288873	17278800	1	17277652	0.1148	0	52.06	7.8e-005	R	AWNHTDWGDSVAVDR	Q			8	Label: F19, Spot_Id: 191017, Peak_List_Id: 371582, MSMS Job_Run_Id: 18612, Comment:
1	gi|21109237	protease [Xanthomonas axonopodis pv. citri str. 306]	210	19457	6	5	6	5	47.8	43	1	1	1	18160481	18150408	1	18149163	0.1245	0	35.91	0.0021	R	WQDAEVVVDGQLITSR	K			4	Label: F19, Spot_Id: 191017, Peak_List_Id: 371580, MSMS Job_Run_Id: 18612, Comment:
1	gi|21109237	protease [Xanthomonas axonopodis pv. citri str. 306]	210	19457	6	5	6	5	47.8	46	1	1	1	20351726	20341653	1	20340157	0.1496	0	80.83	8e-08	K	TVAVLATDGFEQSELTEPK	R			8	Label: F19, Spot_Id: 191017, Peak_List_Id: 371579, MSMS Job_Run_Id: 18612, Comment:
Spot 68	--------------------------------------------------------	XAC1344
prot_hit_num	prot_acc	prot_desc	prot_score	prot_mass	prot_matches	prot_matches_sig	prot_sequences	prot_sequences_sig	prot_cover	pep_query	pep_rank	pep_isbold	pep_isunique	pep_exp_mz	pep_exp_mr	pep_exp_z	pep_calc_mr	pep_delta	pep_miss	pep_score	pep_expect	pep_res_before	pep_seq	pep_res_after	pep_var_mod	pep_var_mod_pos	pep_num_match	pep_scan_title
1	gi|21107506	conserved hypothetical protein [Xanthomonas axonopodis pv. citri str. 306]	52	18650	3	1	3	1	27.7	3	1	1	1	8384962	8374889	1	8374457	0.0432	0	18.64	0.17	K	IEGAGHVR	L			2	Label: D15, Spot_Id: 190965, Peak_List_Id: 371032, MSMS Job_Run_Id: 18612, Comment:
1	gi|21107506	conserved hypothetical protein [Xanthomonas axonopodis pv. citri str. 306]	52	18650	3	1	3	1	27.7	24	4	1	1	14538041	14527968	1	14527209	0.0759	0	17.14	0.2	K	DGVPVTPEVAAADGR	L			2	Label: D15, Spot_Id: 190965, Peak_List_Id: 371034, MSMS Job_Run_Id: 18612, Comment:
1	gi|21107506	conserved hypothetical protein [Xanthomonas axonopodis pv. citri str. 306]	52	18650	3	1	3	1	27.7	47	1	1	1	27145972	27135899	1	27134439	0.1460	0	52.35	1.7e-005	R	LFTAEASPAPPVPAATPSVVPAAAPTQR	H			6	Label: D15, Spot_Id: 190965, Peak_List_Id: 371039, MSMS Job_Run_Id: 18612, Comment:
Spot 69	--------------------------------------------------------	XAC3671
prot_hit_num	prot_acc	prot_desc	prot_score	prot_mass	prot_matches	prot_matches_sig	prot_sequences	prot_sequences_sig	prot_cover	pep_query	pep_rank	pep_isbold	pep_isunique	pep_exp_mz	pep_exp_mr	pep_exp_z	pep_calc_mr	pep_delta	pep_miss	pep_score	pep_expect	pep_res_before	pep_seq	pep_res_after	pep_var_mod	pep_var_mod_pos	pep_num_match	pep_scan_title
1	gi|21110056	conserved hypothetical protein [Xanthomonas axonopodis pv. citri str. 306]	242	18304	5	5	5	5	41.0	15	1	1	1	14468267	14458194	1	14457514	0.0680	0	81.89	7.9e-008	K	VINQSAPSDFQIK	Q			8	Label: E3, Spot_Id: 190977, Peak_List_Id: 371190, MSMS Job_Run_Id: 18612, Comment:
1	gi|21110056	conserved hypothetical protein [Xanthomonas axonopodis pv. citri str. 306]	242	18304	5	5	5	5	41.0	33	1	1	1	16518501	16508428	1	16507672	0.0757	0	106.82	2.4e-010	R	CLEFGDVETNLAGAR	Q			10	Label: E3, Spot_Id: 190977, Peak_List_Id: 371185, MSMS Job_Run_Id: 18612, Comment:
1	gi|21110056	conserved hypothetical protein [Xanthomonas axonopodis pv. citri str. 306]	242	18304	5	5	5	5	41.0	37	1	1	1	17268931	17258858	1	17257999	0.0860	1	54.54	4.1e-005	K	ADFELPLQFDNFRD	-			6	Label: E3, Spot_Id: 190977, Peak_List_Id: 371186, MSMS Job_Run_Id: 18612, Comment:
1	gi|21110056	conserved hypothetical protein [Xanthomonas axonopodis pv. citri str. 306]	242	18304	5	5	5	5	41.0	39	1	1	1	17399607	17389534	1	17388679	0.0856	1	31.82	0.0066	K	KADFELPLQFDNFR	D			4	Label: E3, Spot_Id: 190977, Peak_List_Id: 371181, MSMS Job_Run_Id: 18612, Comment:
1	gi|21110056	conserved hypothetical protein [Xanthomonas axonopodis pv. citri str. 306]	242	18304	5	5	5	5	41.0	46	1	1	1	25703831	25693758	1	25692409	0.1350	1	54.36	3.1e-005	M	PSFDVVSEVDKHELTNAVDQANR	E			6	Label: E3, Spot_Id: 190977, Peak_List_Id: 371184, MSMS Job_Run_Id: 18612, Comment:
Spot 70	--------------------------------------------------------	XAC3652
prot_hit_num	prot_acc	prot_desc	prot_score	prot_mass	prot_matches	prot_matches_sig	prot_sequences	prot_sequences_sig	prot_cover	pep_query	pep_rank	pep_isbold	pep_isunique	pep_exp_mz	pep_exp_mr	pep_exp_z	pep_calc_mr	pep_delta	pep_miss	pep_score	pep_expect	pep_res_before	pep_seq	pep_res_after	pep_var_mod	pep_var_mod_pos	pep_num_match	pep_scan_title
1	gi|21110035	ATP synthase delta chain [Xanthomonas axonopodis pv. citri str. 306]	98	18207	3	3	3	3	27.4	14	1	1	1	10896713	10886640	1	10885978	0.0662	0	68.58	2.2e-006	R	FLGVLADAQR	L			7	Label: E21, Spot_Id: 190995, Peak_List_Id: 371368, MSMS Job_Run_Id: 18612, Comment:
1	gi|21110035	ATP synthase delta chain [Xanthomonas axonopodis pv. citri str. 306]	98	18207	3	3	3	3	27.4	24	1	1	1	17100692	17090619	1	17089512	0.1108	0	48.02	0.00011	R	LSLLPEVAGLYEHLR	A			5	Label: E21, Spot_Id: 190995, Peak_List_Id: 371367, MSMS Job_Run_Id: 18612, Comment:
1	gi|21110035	ATP synthase delta chain [Xanthomonas axonopodis pv. citri str. 306]	98	18207	3	3	3	3	27.4	41	1	1	1	23632737	23622664	1	23620978	0.1686	0	24.99	0.019	R	EGGNFAPWSDALAFSAQVAGDPR	V			3	Label: E21, Spot_Id: 190995, Peak_List_Id: 371366, MSMS Job_Run_Id: 18612, Comment:
Spot 71	--------------------------------------------------------	XAC0193
prot_hit_num	prot_acc	prot_desc	prot_score	prot_mass	prot_matches	prot_matches_sig	prot_sequences	prot_sequences_sig	prot_cover	pep_query	pep_rank	pep_isbold	pep_isunique	pep_exp_mz	pep_exp_mr	pep_exp_z	pep_calc_mr	pep_delta	pep_miss	pep_score	pep_expect	pep_res_before	pep_seq	pep_res_after	pep_var_mod	pep_var_mod_pos	pep_num_match	pep_scan_title
1	gi|21106252	conserved hypothetical protein [Xanthomonas axonopodis pv. citri str. 306]	100	17603	3	3	3	3	27.2	11	1	1	1	13178671	13168598	1	13167565	0.1034	0	67.59	1.7e-006	R	LLLVGHNPGLER	L			11	Label: G22, Spot_Id: 191044, Peak_List_Id: 371844, MSMS Job_Run_Id: 18612, Comment:
1	gi|21106252	conserved hypothetical protein [Xanthomonas axonopodis pv. citri str. 306]	100	17603	3	3	3	3	27.2	20	1	1	1	15358312	15348239	1	15347198	0.1041	0	25.32	0.028	R	LAALMHSGQTGDYR	G	Oxidation (M)	0.00001000000000.0	5	Label: G22, Spot_Id: 191044, Peak_List_Id: 371842, MSMS Job_Run_Id: 18612, Comment:
1	gi|21106252	conserved hypothetical protein [Xanthomonas axonopodis pv. citri str. 306]	100	17603	3	3	3	3	27.2	33	1	1	1	18720916	18710843	1	18709425	0.1419	0	47.38	0.00018	R	IYEATPGTLASLVDEHR	E			5	Label: G22, Spot_Id: 191044, Peak_List_Id: 371843, MSMS Job_Run_Id: 18612, Comment:
Spot 72	--------------------------------------------------------	XAC1364
prot_hit_num	prot_acc	prot_desc	prot_score	prot_mass	prot_matches	prot_matches_sig	prot_sequences	prot_sequences_sig	prot_cover	pep_query	pep_rank	pep_isbold	pep_isunique	pep_exp_mz	pep_exp_mr	pep_exp_z	pep_calc_mr	pep_delta	pep_miss	pep_score	pep_expect	pep_res_before	pep_seq	pep_res_after	pep_var_mod	pep_var_mod_pos	pep_num_match	pep_scan_title
1	gi|21107528	conserved hypothetical protein [Xanthomonas axonopodis pv. citri str. 306]	331	16432	5	5	5	5	43.0	15	1	1	1	11917325	11907252	1	11906295	0.0957	0	87.02	2.8e-008	K	VGDAELATLFR	R			8	Label: C14, Spot_Id: 190940, Peak_List_Id: 370823, MSMS Job_Run_Id: 18612, Comment:
1	gi|21107528	conserved hypothetical protein [Xanthomonas axonopodis pv. citri str. 306]	331	16432	5	5	5	5	43.0	18	1	1	1	13436841	13426768	1	13426041	0.0727	1	32.25	0.0077	R	DGKDFYEEAAAK	V			5	Label: C14, Spot_Id: 190940, Peak_List_Id: 370819, MSMS Job_Run_Id: 18612, Comment:
1	gi|21107528	conserved hypothetical protein [Xanthomonas axonopodis pv. citri str. 306]	331	16432	5	5	5	5	43.0	24	1	1	1	14688662	14678589	1	14677681	0.0908	0	82.87	5e-08	K	TEHSLNDLIAISR	D			14	Label: C14, Spot_Id: 190940, Peak_List_Id: 370820, MSMS Job_Run_Id: 18612, Comment:
1	gi|21107528	conserved hypothetical protein [Xanthomonas axonopodis pv. citri str. 306]	331	16432	5	5	5	5	43.0	31	1	1	1	15597939	15587866	1	15586787	0.1079	0	87.96	1.9e-008	K	YGYVAELEESEDR	L			12	Label: C14, Spot_Id: 190940, Peak_List_Id: 370821, MSMS Job_Run_Id: 18612, Comment:
1	gi|21107528	conserved hypothetical protein [Xanthomonas axonopodis pv. citri str. 306]	331	16432	5	5	5	5	43.0	39	1	1	1	16919028	16908955	1	16907798	0.1157	0	132.43	6.6e-013	K	AFDETIADQDTPAAAR	D			13	Label: C14, Spot_Id: 190940, Peak_List_Id: 370822, MSMS Job_Run_Id: 18612, Comment:
Spot 73	--------------------------------------------------------	XAC0381
prot_hit_num	prot_acc	prot_desc	prot_score	prot_mass	prot_matches	prot_matches_sig	prot_sequences	prot_sequences_sig	prot_cover	pep_query	pep_rank	pep_isbold	pep_isunique	pep_exp_mz	pep_exp_mr	pep_exp_z	pep_calc_mr	pep_delta	pep_miss	pep_score	pep_expect	pep_res_before	pep_seq	pep_res_after	pep_var_mod	pep_var_mod_pos	pep_num_match	pep_scan_title
1	gi|21106460	conserved hypothetical protein [Xanthomonas axonopodis pv. citri str. 306]	99	15720	3	2	3	2	26.6	12	1	1	1	10956215	10946142	1	10945509	0.0634	0	70.92	9.5e-007	R	NEFAAFLQR	M			11	Label: H7, Spot_Id: 191053, Peak_List_Id: 371934, MSMS Job_Run_Id: 18612, Comment:
1	gi|21106460	conserved hypothetical protein [Xanthomonas axonopodis pv. citri str. 306]	99	15720	3	2	3	2	26.6	18	1	1	1	12737068	12726995	1	12726310	0.0685	0	51.37	0.00011	R	DVVVIANDDGTR	V			7	Label: H7, Spot_Id: 191053, Peak_List_Id: 371933, MSMS Job_Run_Id: 18612, Comment:
1	gi|21106460	conserved hypothetical protein [Xanthomonas axonopodis pv. citri str. 306]	99	15720	3	2	3	2	26.6	35	1	1	1	19840924	19830851	1	19829850	0.1001	0	14.52	0.31	R	VTNYYNLQEWIAQVSR	-			2	Label: H7, Spot_Id: 191053, Peak_List_Id: 371928, MSMS Job_Run_Id: 18612, Comment:
Spot 74	--------------------------------------------------------	XAC2915
prot_hit_num	prot_acc	prot_desc	prot_score	prot_mass	prot_matches	prot_matches_sig	prot_sequences	prot_sequences_sig	prot_cover	pep_query	pep_rank	pep_isbold	pep_isunique	pep_exp_mz	pep_exp_mr	pep_exp_z	pep_calc_mr	pep_delta	pep_miss	pep_score	pep_expect	pep_res_before	pep_seq	pep_res_after	pep_var_mod	pep_var_mod_pos	pep_num_match	pep_scan_title
1	gi|21109219	osmotically inducible protein [Xanthomonas axonopodis pv. citri str. 306]	130	15400	4	3	3	2	29.9	12	1	1	1	12646732	12636659	1	12635996	0.0663	0	105.32	3.1e-010	R	HATAHWEGDLK	T			9	Label: F11, Spot_Id: 191009, Peak_List_Id: 371502, MSMS Job_Run_Id: 18612, Comment:
1	gi|21109219	osmotically inducible protein [Xanthomonas axonopodis pv. citri str. 306]	130	15400	4	3	3	2	29.9	31	1	1	1	16208547	16198474	1	16197573	0.0901	0	23.28	0.064	K	GQLSTPQSGLMDNTR	Y	Oxidation (M)	0.000000000010000.0	3	Label: F11, Spot_Id: 191009, Peak_List_Id: 371501, MSMS Job_Run_Id: 18612, Comment:
1	gi|21109219	osmotically inducible protein [Xanthomonas axonopodis pv. citri str. 306]	130	15400	4	3	3	2	29.9	39	1	1	1	18159932	18149859	1	18148833	0.1027	0	36.57	0.002	R	ADVDLSMEGGPQLSQIR	L			4	Label: F11, Spot_Id: 191009, Peak_List_Id: 371499, MSMS Job_Run_Id: 18612, Comment:
1	gi|21109219	osmotically inducible protein [Xanthomonas axonopodis pv. citri str. 306]	130	15400	4	3	3	2	29.9	41	1	1	1	18319952	18309879	1	18308782	0.1098	0	31.54	0.0059	R	ADVDLSMEGGPQLSQIR	L	Oxidation (M)	0.00000010000000000.0	5	Label: F11, Spot_Id: 191009, Peak_List_Id: 371503, MSMS Job_Run_Id: 18612, Comment:
Spot 75	--------------------------------------------------------	XAC0282
prot_hit_num	prot_acc	prot_desc	prot_score	prot_mass	prot_matches	prot_matches_sig	prot_sequences	prot_sequences_sig	prot_cover	pep_query	pep_rank	pep_isbold	pep_isunique	pep_exp_mz	pep_exp_mr	pep_exp_z	pep_calc_mr	pep_delta	pep_miss	pep_score	pep_expect	pep_res_before	pep_seq	pep_res_after	pep_var_mod	pep_var_mod_pos	pep_num_match	pep_scan_title
1	gi|21106350	organic hydroperoxide resistance protein [Xanthomonas axonopodis pv. citri str. 306]	105	14588	3	2	3	2	23.9	7	1	1	1	10166140	10156067	1	10155550	0.0518	0	23.92	0.075	K	AELQTLVDK	A			4	Label: E6, Spot_Id: 190980, Peak_List_Id: 371212, MSMS Job_Run_Id: 18612, Comment:
1	gi|21106350	organic hydroperoxide resistance protein [Xanthomonas axonopodis pv. citri str. 306]	105	14588	3	2	3	2	23.9	17	1	1	1	13177645	13167572	1	13166837	0.0735	0	83.11	6.9e-008	K	VLYTAHATATGGR	E			8	Label: E6, Spot_Id: 190980, Peak_List_Id: 371217, MSMS Job_Run_Id: 18612, Comment:
1	gi|21106350	organic hydroperoxide resistance protein [Xanthomonas axonopodis pv. citri str. 306]	105	14588	3	2	3	2	23.9	26	1	1	1	14037284	14027211	1	14026412	0.0799	0	44.95	0.00031	K	AHQVCPYSNATR	G			7	Label: E6, Spot_Id: 190980, Peak_List_Id: 371218, MSMS Job_Run_Id: 18612, Comment:
Spot 76	--------------------------------------------------------	XAC1093
prot_hit_num	prot_acc	prot_desc	prot_score	prot_mass	prot_matches	prot_matches_sig	prot_sequences	prot_sequences_sig	prot_cover	pep_query	pep_rank	pep_isbold	pep_isunique	pep_exp_mz	pep_exp_mr	pep_exp_z	pep_calc_mr	pep_delta	pep_miss	pep_score	pep_expect	pep_res_before	pep_seq	pep_res_after	pep_var_mod	pep_var_mod_pos	pep_num_match	pep_scan_title
1	gi|21107230	conserved hypothetical protein [Xanthomonas axonopodis pv. citri str. 306]	125	14516	6	5	6	5	43.3	2	1	1	1	8314238	8304166	1	8303559	0.0607	0	18.52	0.3	K	SYQDYR	A			2	Label: D22, Spot_Id: 190972, Peak_List_Id: 371136, MSMS Job_Run_Id: 18612, Comment:
1	gi|21107230	conserved hypothetical protein [Xanthomonas axonopodis pv. citri str. 306]	125	14516	6	5	6	5	43.3	9	1	1	1	11245922	11235849	1	11235145	0.0704	0	43.49	0.00055	R	SVYIENDER	A			6	Label: D22, Spot_Id: 190972, Peak_List_Id: 371137, MSMS Job_Run_Id: 18612, Comment:
1	gi|21107230	conserved hypothetical protein [Xanthomonas axonopodis pv. citri str. 306]	125	14516	6	5	6	5	43.3	13	1	1	1	11586907	11576834	1	11576081	0.0754	0	42.68	0.00087	R	LWVIEDDIR	L			6	Label: D22, Spot_Id: 190972, Peak_List_Id: 371139, MSMS Job_Run_Id: 18612, Comment:
1	gi|21107230	conserved hypothetical protein [Xanthomonas axonopodis pv. citri str. 306]	125	14516	6	5	6	5	43.3	25	1	1	1	15518878	15508805	1	15507828	0.0978	0	66.85	2.5e-006	K	EINLALGSSYVEEK	S			10	Label: D22, Spot_Id: 190972, Peak_List_Id: 371132, MSMS Job_Run_Id: 18612, Comment:
1	gi|21107230	conserved hypothetical protein [Xanthomonas axonopodis pv. citri str. 306]	125	14516	6	5	6	5	43.3	34	1	1	1	17249369	17239296	1	17238166	0.1131	0	37.04	0.0019	K	EQAQSFDDAFVQLAR	S			4	Label: D22, Spot_Id: 190972, Peak_List_Id: 371140, MSMS Job_Run_Id: 18612, Comment:
1	gi|21107230	conserved hypothetical protein [Xanthomonas axonopodis pv. citri str. 306]	125	14516	6	5	6	5	43.3	41	1	1	1	19661299	19651226	1	19649956	0.1270	1	26.11	0.016	R	LKEQAQSFDDAFVQLAR	S			3	Label: D22, Spot_Id: 190972, Peak_List_Id: 371135, MSMS Job_Run_Id: 18612, Comment:
Spot 77	--------------------------------------------------------	XAC0108
prot_hit_num	prot_acc	prot_desc	prot_score	prot_mass	prot_matches	prot_matches_sig	prot_sequences	prot_sequences_sig	prot_cover	pep_query	pep_rank	pep_isbold	pep_isunique	pep_exp_mz	pep_exp_mr	pep_exp_z	pep_calc_mr	pep_delta	pep_miss	pep_score	pep_expect	pep_res_before	pep_seq	pep_res_after	pep_var_mod	pep_var_mod_pos	pep_num_match	pep_scan_title
1	gi|21106157	AtsE [Xanthomonas axonopodis pv. citri str. 306]	281	14433	6	5	6	5	62.1	4	1	1	1	8626128	8616056	1	8615548	0.0507	0	8.95	1.9	R	VRPLLHK	E			2	Label: H20, Spot_Id: 191066, Peak_List_Id: 372040, MSMS Job_Run_Id: 18612, Comment:
1	gi|21106157	AtsE [Xanthomonas axonopodis pv. citri str. 306]	281	14433	6	5	6	5	62.1	10	1	1	1	11535977	11525904	1	11525200	0.0704	0	65.23	3.7e-006	R	WFTNTGNEGK	V			6	Label: H20, Spot_Id: 191066, Peak_List_Id: 372043, MSMS Job_Run_Id: 18612, Comment:
1	gi|21106157	AtsE [Xanthomonas axonopodis pv. citri str. 306]	281	14433	6	5	6	5	62.1	25	1	1	1	14268480	14258407	1	14257463	0.0944	0	102.13	7.6e-010	K	DLTNLPLEDIQR	A			9	Label: H20, Spot_Id: 191066, Peak_List_Id: 372044, MSMS Job_Run_Id: 18612, Comment:
1	gi|21106157	AtsE [Xanthomonas axonopodis pv. citri str. 306]	281	14433	6	5	6	5	62.1	37	1	1	1	18801488	18791415	1	18790163	0.1252	0	113.48	2.5e-011	M	SLQIPQGALVVVADGGEAR	W			11	Label: H20, Spot_Id: 191066, Peak_List_Id: 372045, MSMS Job_Run_Id: 18612, Comment:
1	gi|21106157	AtsE [Xanthomonas axonopodis pv. citri str. 306]	281	14433	6	5	6	5	62.1	40	1	1	1	19221495	19211422	1	19210058	0.1365	0	60.36	5e-06	K	HEYTHLVLVADPTTLGR	V			13	Label: H20, Spot_Id: 191066, Peak_List_Id: 372046, MSMS Job_Run_Id: 18612, Comment:
1	gi|21106157	AtsE [Xanthomonas axonopodis pv. citri str. 306]	281	14433	6	5	6	5	62.1	44	1	1	1	19410205	19400132	1	19398721	0.1411	0	22.50	0.047	K	APQDLTETDLDEMTFAK	Q	Oxidation (M)	0.00000000000010000.0	5	Label: H20, Spot_Id: 191066, Peak_List_Id: 372041, MSMS Job_Run_Id: 18612, Comment:
Spot 78	--------------------------------------------------------	XAC1154
prot_hit_num	prot_acc	prot_desc	prot_score	prot_mass	prot_matches	prot_matches_sig	prot_sequences	prot_sequences_sig	prot_cover	pep_query	pep_rank	pep_isbold	pep_isunique	pep_exp_mz	pep_exp_mr	pep_exp_z	pep_calc_mr	pep_delta	pep_miss	pep_score	pep_expect	pep_res_before	pep_seq	pep_res_after	pep_var_mod	pep_var_mod_pos	pep_num_match	pep_scan_title
1	gi|21107295	regulatory protein pilH family [Xanthomonas axonopodis pv. citri str. 306]	61	14304	2	2	2	2	24.2	31	1	1	1	16770664	16760591	1	16759509	0.1082	0	33.36	0.0027	R	EPTTQHIPVILVTTK	D			6	Label: C1, Spot_Id: 190927, Peak_List_Id: 371133, MSMS Job_Run_Id: 18612, Comment:
1	gi|21107295	regulatory protein pilH family [Xanthomonas axonopodis pv. citri str. 306]	61	14304	2	2	2	2	24.2	36	1	1	1	17671146	17661073	1	17659938	0.1135	0	47.55	7.5e-005	R	ILIVDDSPSQLLGIQR	I			5	Label: C1, Spot_Id: 190927, Peak_List_Id: 371138, MSMS Job_Run_Id: 18612, Comment:
Spot 79	--------------------------------------------------------	XAC1968
prot_hit_num	prot_acc	prot_desc	prot_score	prot_mass	prot_matches	prot_matches_sig	prot_sequences	prot_sequences_sig	prot_cover	pep_query	pep_rank	pep_isbold	pep_isunique	pep_exp_mz	pep_exp_mr	pep_exp_z	pep_calc_mr	pep_delta	pep_miss	pep_score	pep_expect	pep_res_before	pep_seq	pep_res_after	pep_var_mod	pep_var_mod_pos	pep_num_match	pep_scan_title
1	gi|21108187	response regulator [Xanthomonas axonopodis pv. citri str. 306]	67	14132	3	2	3	2	44.9	25	1	1	1	20301823	20291750	1	20290303	0.1448	0	19.03	0.086	K	LTVLLVDDHEGFINAAMR	H	Oxidation (M)	0.000000000000000010.0	3	Label: G12, Spot_Id: 191034, Peak_List_Id: 371752, MSMS Job_Run_Id: 18612, Comment:
1	gi|21108187	response regulator [Xanthomonas axonopodis pv. citri str. 306]	67	14132	3	2	3	2	44.9	29	1	1	1	21352463	21342390	1	21340980	0.1410	0	20.05	0.047	K	LSYIQEVMPILEGLTEGAR	N	Oxidation (M)	0.0000000100000000000.0	3	Label: G12, Spot_Id: 191034, Peak_List_Id: 371750, MSMS Job_Run_Id: 18612, Comment:
1	gi|21108187	response regulator [Xanthomonas axonopodis pv. citri str. 306]	67	14132	3	2	3	2	44.9	43	1	1	1	23262385	23252312	1	23250662	0.1650	0	67.23	1.3e-006	K	TQDDPPYIVIASHFDDAEHR	E			7	Label: G12, Spot_Id: 191034, Peak_List_Id: 371753, MSMS Job_Run_Id: 18612, Comment:
Spot 80	--------------------------------------------------------	XAC3866
prot_hit_num	prot_acc	prot_desc	prot_score	prot_mass	prot_matches	prot_matches_sig	prot_sequences	prot_sequences_sig	prot_cover	pep_query	pep_rank	pep_isbold	pep_isunique	pep_exp_mz	pep_exp_mr	pep_exp_z	pep_calc_mr	pep_delta	pep_miss	pep_score	pep_expect	pep_res_before	pep_seq	pep_res_after	pep_var_mod	pep_var_mod_pos	pep_num_match	pep_scan_title
1	gi|21110269	conserved hypothetical protein [Xanthomonas axonopodis pv. citri str. 306]	145	13988	3	3	3	3	26.9	18	1	1	1	11406030	11395957	1	11395360	0.0598	0	47.29	0.00022	R	SQNVSTYWR	E			7	Label: E9, Spot_Id: 190983, Peak_List_Id: 371247, MSMS Job_Run_Id: 18612, Comment:
1	gi|21110269	conserved hypothetical protein [Xanthomonas axonopodis pv. citri str. 306]	145	13988	3	3	3	3	26.9	33	1	1	1	13307155	13297082	1	13296313	0.0769	0	105.24	3.8e-010	R	AYDQVEAELHR	D			9	Label: E9, Spot_Id: 190983, Peak_List_Id: 371248, MSMS Job_Run_Id: 18612, Comment:
1	gi|21110269	conserved hypothetical protein [Xanthomonas axonopodis pv. citri str. 306]	145	13988	3	3	3	3	26.9	37	1	1	1	15067153	15057080	1	15056310	0.0770	0	38.14	0.0018	R	FTEEPYYTEGDR	Y			4	Label: E9, Spot_Id: 190983, Peak_List_Id: 371244, MSMS Job_Run_Id: 18612, Comment:
Spot 81	--------------------------------------------------------	XAC3845
prot_hit_num	prot_acc	prot_desc	prot_score	prot_mass	prot_matches	prot_matches_sig	prot_sequences	prot_sequences_sig	prot_cover	pep_query	pep_rank	pep_isbold	pep_isunique	pep_exp_mz	pep_exp_mr	pep_exp_z	pep_calc_mr	pep_delta	pep_miss	pep_score	pep_expect	pep_res_before	pep_seq	pep_res_after	pep_var_mod	pep_var_mod_pos	pep_num_match	pep_scan_title
1	gi|21110389	conserved hypothetical protein [Xanthomonas axonopodis pv. citri str. 306]	257	12172	4	4	4	4	47.5	8	1	1	1	10165640	10155567	1	10155046	0.0521	0	53.53	8.3e-005	K	SAANAAGEAVR	G			9	Label: E7, Spot_Id: 190981, Peak_List_Id: 371226, MSMS Job_Run_Id: 18612, Comment:
1	gi|21110389	conserved hypothetical protein [Xanthomonas axonopodis pv. citri str. 306]	257	12172	4	4	4	4	47.5	19	1	1	1	11986604	11976531	1	11975989	0.0542	0	62.16	8.5e-006	K	ENLSEAGTHLK	S			8	Label: E7, Spot_Id: 190981, Peak_List_Id: 371219, MSMS Job_Run_Id: 18612, Comment:
1	gi|21110389	conserved hypothetical protein [Xanthomonas axonopodis pv. citri str. 306]	257	12172	4	4	4	4	47.5	26	1	1	1	14168193	14158120	1	14157256	0.0864	0	116.21	3.5e-011	K	GNDLLESATDLIR	E			10	Label: E7, Spot_Id: 190981, Peak_List_Id: 371228, MSMS Job_Run_Id: 18612, Comment:
1	gi|21110389	conserved hypothetical protein [Xanthomonas axonopodis pv. citri str. 306]	257	12172	4	4	4	4	47.5	36	1	1	1	20390923	20380850	1	20379677	0.1173	0	95.92	2.7e-009	K	AELSDTALAGMAAAEFGGAAAK	E	Oxidation (M)	0.0000000000100000000000.0	10	Label: E7, Spot_Id: 190981, Peak_List_Id: 371227, MSMS Job_Run_Id: 18612, Comment:
Spot 82	--------------------------------------------------------	XAC3981
prot_hit_num	prot_acc	prot_desc	prot_score	prot_mass	prot_matches	prot_matches_sig	prot_sequences	prot_sequences_sig	prot_cover	pep_query	pep_rank	pep_isbold	pep_isunique	pep_exp_mz	pep_exp_mr	pep_exp_z	pep_calc_mr	pep_delta	pep_miss	pep_score	pep_expect	pep_res_before	pep_seq	pep_res_after	pep_var_mod	pep_var_mod_pos	pep_num_match	pep_scan_title
1	gi|21110246	conserved hypothetical protein [Xanthomonas axonopodis pv. citri str. 306]	69	13852	3	2	3	2	34.4	4	1	1	1	9295990	9285917	1	9285494	0.0423	0	18.63	0.23	K	IFPGQVLR	L			2	Label: E8, Spot_Id: 190982, Peak_List_Id: 371224, MSMS Job_Run_Id: 18612, Comment:
1	gi|21110246	conserved hypothetical protein [Xanthomonas axonopodis pv. citri str. 306]	69	13852	3	2	3	2	34.4	13	1	1	1	11646418	11636345	1	11635836	0.0509	0	26.79	0.031	R	HLGDGNLWPR	I			4	Label: E8, Spot_Id: 190982, Peak_List_Id: 371222, MSMS Job_Run_Id: 18612, Comment:
1	gi|21110246	conserved hypothetical protein [Xanthomonas axonopodis pv. citri str. 306]	69	13852	3	2	3	2	34.4	50	1	1	1	27133809	27123736	1	27122515	0.1221	0	64.02	2.1e-006	K	ADFSNVTSSVDSTAEVTPAPDFSNVR	T			7	Label: E8, Spot_Id: 190982, Peak_List_Id: 371221, MSMS Job_Run_Id: 18612, Comment:
Spot 83	--------------------------------------------------------	XAC2315
prot_hit_num	prot_acc	prot_desc	prot_score	prot_mass	prot_matches	prot_matches_sig	prot_sequences	prot_sequences_sig	prot_cover	pep_query	pep_rank	pep_isbold	pep_isunique	pep_exp_mz	pep_exp_mr	pep_exp_z	pep_calc_mr	pep_delta	pep_miss	pep_score	pep_expect	pep_res_before	pep_seq	pep_res_after	pep_var_mod	pep_var_mod_pos	pep_num_match	pep_scan_title
1	gi|21108562	conserved hypothetical protein [Xanthomonas axonopodis pv. citri str. 306]	37	10786	2	1	2	1	23.2	7	1	1	1	9045403	9035331	1	9034926	0.0404	0	12.65	0.96	R	TEVRPFR	R			4	Label: D24, Spot_Id: 190974, Peak_List_Id: 371159, MSMS Job_Run_Id: 18612, Comment:
1	gi|21108562	conserved hypothetical protein [Xanthomonas axonopodis pv. citri str. 306]	37	10786	2	1	2	1	23.2	38	1	1	1	17839308	17829235	1	17828213	0.1022	0	36.57	0.0025	R	AWADADPYVEAGVYTR	T			4	Label: D24, Spot_Id: 190974, Peak_List_Id: 371160, MSMS Job_Run_Id: 18612, Comment:
Spot 84	--------------------------------------------------------	XAC3680
prot_hit_num	prot_acc	prot_desc	prot_score	prot_mass	prot_matches	prot_matches_sig	prot_sequences	prot_sequences_sig	prot_cover	pep_query	pep_rank	pep_isbold	pep_isunique	pep_exp_mz	pep_exp_mr	pep_exp_z	pep_calc_mr	pep_delta	pep_miss	pep_score	pep_expect	pep_res_before	pep_seq	pep_res_after	pep_var_mod	pep_var_mod_pos	pep_num_match	pep_scan_title
1	gi|21110066	conserved hypothetical protein [Xanthomonas axonopodis pv. citri str. 306]	55	9536	3	1	3	1	44.2	3	1	1	1	8525092	8515019	1	8514613	0.0406	0	15.43	0.36	R	LHQIGER	G			2	Label: H8, Spot_Id: 191153, Peak_List_Id: 371929, MSMS Job_Run_Id: 18612, Comment:
1	gi|21110066	conserved hypothetical protein [Xanthomonas axonopodis pv. citri str. 306]	55	9536	3	1	3	1	44.2	8	1	1	1	9615182	9605109	1	9604665	0.0444	0	19.00	0.23	R	FSASPEAPR	-			2	Label: H8, Spot_Id: 191153, Peak_List_Id: 371927, MSMS Job_Run_Id: 18612, Comment:
1	gi|21110066	conserved hypothetical protein [Xanthomonas axonopodis pv. citri str. 306]	55	9536	3	1	3	1	44.2	48	1	1	1	23031443	23021370	1	23020060	0.1311	0	54.86	2.8e-005	R	GDGTVAYAVYGAPEMADDDITR	I	Oxidation (M)	0.0000000000000010000000.0	6	Label: H8, Spot_Id: 191153, Peak_List_Id: 371931, MSMS Job_Run_Id: 18612, Comment:
Spot 85	--------------------------------------------------------	XAC2743
prot_hit_num	prot_acc	prot_desc	prot_score	prot_mass	prot_matches	prot_matches_sig	prot_sequences	prot_sequences_sig	prot_cover	pep_query	pep_rank	pep_isbold	pep_isunique	pep_exp_mz	pep_exp_mr	pep_exp_z	pep_calc_mr	pep_delta	pep_miss	pep_score	pep_expect	pep_res_before	pep_seq	pep_res_after	pep_var_mod	pep_var_mod_pos	pep_num_match	pep_scan_title
1	gi|21109027	Oar protein [Xanthomonas axonopodis pv. citri str. 306]	161	111655	8	7	8	7	11.3	3	1	1	1	9294816	9284743	1	9284290	0.0453	0	23.61	0.073	K	AYYLEDR	W			4	Label: D9, Spot_Id: 190959, Peak_List_Id: 371004, MSMS Job_Run_Id: 18612, Comment:
1	gi|21109027	Oar protein [Xanthomonas axonopodis pv. citri str. 306]	161	111655	8	7	8	7	11.3	12	1	1	1	14208748	14198675	1	14197874	0.0801	0	60.01	8.3e-006	R	YYLALPNQVAIR	G			9	Label: D9, Spot_Id: 190959, Peak_List_Id: 371010, MSMS Job_Run_Id: 18612, Comment:
1	gi|21109027	Oar protein [Xanthomonas axonopodis pv. citri str. 306]	161	111655	8	7	8	7	11.3	18	1	1	1	15849844	15839771	1	15838883	0.0889	0	31.78	0.0046	R	SVITSEQLATLPLGR	S			5	Label: D9, Spot_Id: 190959, Peak_List_Id: 371008, MSMS Job_Run_Id: 18612, Comment:
1	gi|21109027	Oar protein [Xanthomonas axonopodis pv. citri str. 306]	161	111655	8	7	8	7	11.3	22	1	1	1	16118921	16108848	1	16107940	0.0908	0	58.81	1.5e-005	R	TVYSAYAGGPLIEDR	L			6	Label: D9, Spot_Id: 190959, Peak_List_Id: 371009, MSMS Job_Run_Id: 18612, Comment:
1	gi|21109027	Oar protein [Xanthomonas axonopodis pv. citri str. 306]	161	111655	8	7	8	7	11.3	25	1	1	1	18030206	18020133	1	18019111	0.1022	0	32.37	0.0053	K	NLDLGVTYRPGFADHK	L			7	Label: D9, Spot_Id: 190959, Peak_List_Id: 371007, MSMS Job_Run_Id: 18612, Comment:
1	gi|21109027	Oar protein [Xanthomonas axonopodis pv. citri str. 306]	161	111655	8	7	8	7	11.3	28	1	1	1	18999899	18989826	1	18988799	0.1028	0	25.79	0.028	K	LDWNINDSNIFEYTR	I			3	Label: D9, Spot_Id: 190959, Peak_List_Id: 371002, MSMS Job_Run_Id: 18612, Comment:
1	gi|21109027	Oar protein [Xanthomonas axonopodis pv. citri str. 306]	161	111655	8	7	8	7	11.3	31	1	1	1	19970720	19960647	1	19959327	0.1321	0	57.99	1.5e-005	R	VDYTWSHLYGNTEGQVK	S			6	Label: D9, Spot_Id: 190959, Peak_List_Id: 371001, MSMS Job_Run_Id: 18612, Comment:
1	gi|21109027	Oar protein [Xanthomonas axonopodis pv. citri str. 306]	161	111655	8	7	8	7	11.3	37	1	1	1	21441282	21431209	1	21429970	0.1239	0	25.13	0.04	R	TVSNTYGLGTEAWSYNQPR	Y			3	Label: D9, Spot_Id: 190959, Peak_List_Id: 371006, MSMS Job_Run_Id: 18612, Comment:
Spot 86	--------------------------------------------------------	XAC4274
prot_hit_num	prot_acc	prot_desc	prot_score	prot_mass	prot_matches	prot_matches_sig	prot_sequences	prot_sequences_sig	prot_cover	pep_query	pep_rank	pep_isbold	pep_isunique	pep_exp_mz	pep_exp_mr	pep_exp_z	pep_calc_mr	pep_delta	pep_miss	pep_score	pep_expect	pep_res_before	pep_seq	pep_res_after	pep_var_mod	pep_var_mod_pos	pep_num_match	pep_scan_title
1	gi|21110714	OmpA-related protein [Xanthomonas axonopodis pv. citri str. 306]	110	110082	9	7	9	7	13.2	12	1	1	1	11827025	11816952	1	11816517	0.0436	0	35.60	0.0036	R	QIQQLPQATR	N			7	Label: H1, Spot_Id: 191047, Peak_List_Id: 371866, MSMS Job_Run_Id: 18612, Comment:
1	gi|21110714	OmpA-related protein [Xanthomonas axonopodis pv. citri str. 306]	110	110082	9	7	9	7	13.2	19	1	1	1	12827070	12816997	1	12816506	0.0491	0	34.39	0.0049	K	FLVGGDIWGYR	T			6	Label: H1, Spot_Id: 191047, Peak_List_Id: 371871, MSMS Job_Run_Id: 18612, Comment:
1	gi|21110714	OmpA-related protein [Xanthomonas axonopodis pv. citri str. 306]	110	110082	9	7	9	7	13.2	23	1	1	1	14648080	14638007	1	14637409	0.0598	0	40.85	0.00099	R	VDFIAPYTTPGQR	A			6	Label: H1, Spot_Id: 191047, Peak_List_Id: 371872, MSMS Job_Run_Id: 18612, Comment:
1	gi|21110714	OmpA-related protein [Xanthomonas axonopodis pv. citri str. 306]	110	110082	9	7	9	7	13.2	25	1	1	1	15147285	15137212	1	15136586	0.0626	0	49.11	0.00015	K	SGTNEFHGEAFYR	Y			5	Label: H1, Spot_Id: 191047, Peak_List_Id: 371874, MSMS Job_Run_Id: 18612, Comment:
1	gi|21110714	OmpA-related protein [Xanthomonas axonopodis pv. citri str. 306]	110	110082	9	7	9	7	13.2	28	1	1	1	15358501	15348428	1	15347780	0.0648	0	17.54	0.17	K	EYGFALGGPIIQDR	M			2	Label: H1, Spot_Id: 191047, Peak_List_Id: 371873, MSMS Job_Run_Id: 18612, Comment:
1	gi|21110714	OmpA-related protein [Xanthomonas axonopodis pv. citri str. 306]	110	110082	9	7	9	7	13.2	32	1	1	1	15858734	15848661	1	15847970	0.0691	0	14.15	0.51	R	ILSYDGFAMGLINR	Y	Oxidation (M)	0.00000000100000.0	2	Label: H1, Spot_Id: 191047, Peak_List_Id: 371865, MSMS Job_Run_Id: 18612, Comment:
1	gi|21110714	OmpA-related protein [Xanthomonas axonopodis pv. citri str. 306]	110	110082	9	7	9	7	13.2	39	1	1	1	19040718	19030645	1	19029799	0.0846	0	25.61	0.028	R	LLPSGINVADYISTGNNR	K			3	Label: H1, Spot_Id: 191047, Peak_List_Id: 371869, MSMS Job_Run_Id: 18612, Comment:
1	gi|21110714	OmpA-related protein [Xanthomonas axonopodis pv. citri str. 306]	110	110082	9	7	9	7	13.2	42	1	1	1	21391348	21381275	1	21380280	0.0995	0	35.18	0.0027	K	DIELTSQDAAALNPQFSYR	V			4	Label: H1, Spot_Id: 191047, Peak_List_Id: 371868, MSMS Job_Run_Id: 18612, Comment:
1	gi|21110714	OmpA-related protein [Xanthomonas axonopodis pv. citri str. 306]	110	110082	9	7	9	7	13.2	45	1	1	1	22001484	21991411	1	21990385	0.1026	0	25.39	0.023	R	FGFSYDIFGDEAAIVHGGAAR	S			3	Label: H1, Spot_Id: 191047, Peak_List_Id: 371867, MSMS Job_Run_Id: 18612, Comment:
Spot 87	--------------------------------------------------------	XAC4273
prot_hit_num	prot_acc	prot_desc	prot_score	prot_mass	prot_matches	prot_matches_sig	prot_sequences	prot_sequences_sig	prot_cover	pep_query	pep_rank	pep_isbold	pep_isunique	pep_exp_mz	pep_exp_mr	pep_exp_z	pep_calc_mr	pep_delta	pep_miss	pep_score	pep_expect	pep_res_before	pep_seq	pep_res_after	pep_var_mod	pep_var_mod_pos	pep_num_match	pep_scan_title
1	gi|21110713	OmpA-related protein [Xanthomonas axonopodis pv. citri str. 306]	53	109344	8	4	8	4	9.8	4	1	1	1	9594885	9584812	1	9584409	0.0402	0	26.86	0.037	R	WQHFGER	Y			4	Label: H3, Spot_Id: 191049, Peak_List_Id: 371891, MSMS Job_Run_Id: 18612, Comment:
1	gi|21110713	OmpA-related protein [Xanthomonas axonopodis pv. citri str. 306]	53	109344	8	4	8	4	9.8	7	1	1	1	10045265	10035192	1	10034763	0.0429	0	17.94	0.24	R	LGFSYDFR	G			2	Label: H3, Spot_Id: 191049, Peak_List_Id: 371893, MSMS Job_Run_Id: 18612, Comment:
1	gi|21110713	OmpA-related protein [Xanthomonas axonopodis pv. citri str. 306]	53	109344	8	4	8	4	9.8	11	1	1	1	11326615	11316542	1	11316036	0.0506	0	18.30	0.22	R	GDLINALNFR	N			2	Label: H3, Spot_Id: 191049, Peak_List_Id: 371887, MSMS Job_Run_Id: 18612, Comment:
1	gi|21110713	OmpA-related protein [Xanthomonas axonopodis pv. citri str. 306]	53	109344	8	4	8	4	9.8	15	1	1	1	11536541	11526468	1	11525928	0.0541	0	18.30	0.18	K	FIAGGDIFGTR	Q			2	Label: H3, Spot_Id: 191049, Peak_List_Id: 371892, MSMS Job_Run_Id: 18612, Comment:
1	gi|21110713	OmpA-related protein [Xanthomonas axonopodis pv. citri str. 306]	53	109344	8	4	8	4	9.8	22	1	1	1	12777052	12766979	1	12766412	0.0568	0	29.38	0.015	R	GDESLVLFGGAGR	S			5	Label: H3, Spot_Id: 191049, Peak_List_Id: 371888, MSMS Job_Run_Id: 18612, Comment:
1	gi|21110713	OmpA-related protein [Xanthomonas axonopodis pv. citri str. 306]	53	109344	8	4	8	4	9.8	26	1	1	1	14067090	14057017	1	14056375	0.0642	0	27.20	0.023	K	SGGNEFHGEIFGR	T			3	Label: H3, Spot_Id: 191049, Peak_List_Id: 371894, MSMS Job_Run_Id: 18612, Comment:
1	gi|21110713	OmpA-related protein [Xanthomonas axonopodis pv. citri str. 306]	53	109344	8	4	8	4	9.8	39	1	1	1	19790804	19780731	1	19779796	0.0935	0	16.73	0.21	K	GFEVSANPVSVPDSFSALR	D			2	Label: H3, Spot_Id: 191049, Peak_List_Id: 371885, MSMS Job_Run_Id: 18612, Comment:
1	gi|21110713	OmpA-related protein [Xanthomonas axonopodis pv. citri str. 306]	53	109344	8	4	8	4	9.8	41	1	1	1	20129917	20119844	1	20118871	0.0973	0	38.19	0.0018	R	NEAVSYDQYGGQPSDNIR	I			6	Label: H3, Spot_Id: 191049, Peak_List_Id: 371889, MSMS Job_Run_Id: 18612, Comment:
Spot 88	--------------------------------------------------------	XAC2742
prot_hit_num	prot_acc	prot_desc	prot_score	prot_mass	prot_matches	prot_matches_sig	prot_sequences	prot_sequences_sig	prot_cover	pep_query	pep_rank	pep_isbold	pep_isunique	pep_exp_mz	pep_exp_mr	pep_exp_z	pep_calc_mr	pep_delta	pep_miss	pep_score	pep_expect	pep_res_before	pep_seq	pep_res_after	pep_var_mod	pep_var_mod_pos	pep_num_match	pep_scan_title
1	gi|21109025	TonB-dependent receptor [Xanthomonas axonopodis pv. citri str. 306]	28	108902	5	1	5	1	6.6	20	1	1	1	12156631	12146558	1	12146044	0.0514	0	14.21	0.62	R	APLGGFTDPQGR	I			2	Label: C6, Spot_Id: 190932, Peak_List_Id: 370734, MSMS Job_Run_Id: 18612, Comment:
1	gi|21109025	TonB-dependent receptor [Xanthomonas axonopodis pv. citri str. 306]	28	108902	5	1	5	1	6.6	23	1	1	1	12335988	12325915	1	12325462	0.0453	0	27.50	0.029	R	YLFNDDGSFR	R			3	Label: C6, Spot_Id: 190932, Peak_List_Id: 370742, MSMS Job_Run_Id: 18612, Comment:
1	gi|21109025	TonB-dependent receptor [Xanthomonas axonopodis pv. citri str. 306]	28	108902	5	1	5	1	6.6	26	1	1	1	13458344	13448271	1	13447765	0.0506	0	17.54	0.18	R	FIGTAGLGLLDLR	G			2	Label: C6, Spot_Id: 190932, Peak_List_Id: 370738, MSMS Job_Run_Id: 18612, Comment:
1	gi|21109025	TonB-dependent receptor [Xanthomonas axonopodis pv. citri str. 306]	28	108902	5	1	5	1	6.6	29	1	1	1	14087010	14076937	1	14076378	0.0559	0	17.77	0.23	R	AQTGLADEGNYNR	S			2	Label: C6, Spot_Id: 190932, Peak_List_Id: 370736, MSMS Job_Run_Id: 18612, Comment:
1	gi|21109025	TonB-dependent receptor [Xanthomonas axonopodis pv. citri str. 306]	28	108902	5	1	5	1	6.6	37	2	1	1	18750675	18740602	1	18739785	0.0817	0	16.86	0.16	R	TGFVTPSPVTAISAEEIR	A			2	Label: C6, Spot_Id: 190932, Peak_List_Id: 370740, MSMS Job_Run_Id: 18612, Comment:
Spot 89	--------------------------------------------------------	XAC3444
prot_hit_num	prot_acc	prot_desc	prot_score	prot_mass	prot_matches	prot_matches_sig	prot_sequences	prot_sequences_sig	prot_cover	pep_query	pep_rank	pep_isbold	pep_isunique	pep_exp_mz	pep_exp_mr	pep_exp_z	pep_calc_mr	pep_delta	pep_miss	pep_score	pep_expect	pep_res_before	pep_seq	pep_res_after	pep_var_mod	pep_var_mod_pos	pep_num_match	pep_scan_title
1	gi|21109802	TonB-dependent receptor [Xanthomonas axonopodis pv. citri str. 306]	106	103243	10	8	10	8	13.8	3	1	1	1	8745103	8735030	1	8734709	0.0322	0	21.24	0.15	R	VGEPGIFR	V			4	Label: E24, Spot_Id: 190998, Peak_List_Id: 371397, MSMS Job_Run_Id: 18612, Comment:
1	gi|21109802	TonB-dependent receptor [Xanthomonas axonopodis pv. citri str. 306]	106	103243	10	8	10	8	13.8	6	1	1	1	9144740	9134667	1	9134294	0.0374	0	30.53	0.016	R	ATYAEGFR	A			5	Label: E24, Spot_Id: 190998, Peak_List_Id: 371396, MSMS Job_Run_Id: 18612, Comment:
1	gi|21109802	TonB-dependent receptor [Xanthomonas axonopodis pv. citri str. 306]	106	103243	10	8	10	8	13.8	11	1	1	1	9865804	9855732	1	9855345	0.0386	0	49.68	0.00023	K	TAGLVWSPR	W			7	Label: E24, Spot_Id: 190998, Peak_List_Id: 371394, MSMS Job_Run_Id: 18612, Comment:
1	gi|21109802	TonB-dependent receptor [Xanthomonas axonopodis pv. citri str. 306]	106	103243	10	8	10	8	13.8	14	1	1	1	10225707	10215634	1	10215192	0.0442	0	26.57	0.03	K	ELTFNAATR	Y			4	Label: E24, Spot_Id: 190998, Peak_List_Id: 371391, MSMS Job_Run_Id: 18612, Comment:
1	gi|21109802	TonB-dependent receptor [Xanthomonas axonopodis pv. citri str. 306]	106	103243	10	8	10	8	13.8	23	1	1	1	15187897	15177824	1	15177052	0.0773	0	26.01	0.031	K	TWDWDVGALWNR	N			3	Label: E24, Spot_Id: 190998, Peak_List_Id: 371390, MSMS Job_Run_Id: 18612, Comment:
1	gi|21109802	TonB-dependent receptor [Xanthomonas axonopodis pv. citri str. 306]	106	103243	10	8	10	8	13.8	29	1	1	1	16698729	16688656	1	16687665	0.0991	0	26.56	0.022	R	YEINDMIIADSVDR	I	Oxidation (M)	0.00000100000000.0	3	Label: E24, Spot_Id: 190998, Peak_List_Id: 371392, MSMS Job_Run_Id: 18612, Comment:
1	gi|21109802	TonB-dependent receptor [Xanthomonas axonopodis pv. citri str. 306]	106	103243	10	8	10	8	13.8	31	1	1	1	16859620	16849547	1	16848632	0.0916	0	35.46	0.0029	R	SADVETQQPILTLDR	Q			4	Label: E24, Spot_Id: 190998, Peak_List_Id: 371398, MSMS Job_Run_Id: 18612, Comment:
1	gi|21109802	TonB-dependent receptor [Xanthomonas axonopodis pv. citri str. 306]	106	103243	10	8	10	8	13.8	36	1	1	1	17839001	17828928	1	17827843	0.1086	0	17.01	0.23	K	YDEAGQDSAGNAIMIGR	V	Oxidation (M)	0.00000000000001000.0	2	Label: E24, Spot_Id: 190998, Peak_List_Id: 371389, MSMS Job_Run_Id: 18612, Comment:
1	gi|21109802	TonB-dependent receptor [Xanthomonas axonopodis pv. citri str. 306]	106	103243	10	8	10	8	13.8	40	1	1	1	18869856	18859783	1	18858694	0.1089	0	46.68	0.00023	R	ADALSSGEDVGGYYVDLR	N			5	Label: E24, Spot_Id: 190998, Peak_List_Id: 371393, MSMS Job_Run_Id: 18612, Comment:
1	gi|21109802	TonB-dependent receptor [Xanthomonas axonopodis pv. citri str. 306]	106	103243	10	8	10	8	13.8	44	1	1	1	20651829	20641756	1	20640488	0.1269	0	23.93	0.038	K	DGASSIYGSDAIAGVVNVITR	K			3	Label: E24, Spot_Id: 190998, Peak_List_Id: 371395, MSMS Job_Run_Id: 18612, Comment:
Spot 90	--------------------------------------------------------	XAC1885
prot_hit_num	prot_acc	prot_desc	prot_score	prot_mass	prot_matches	prot_matches_sig	prot_sequences	prot_sequences_sig	prot_cover	pep_query	pep_rank	pep_isbold	pep_isunique	pep_exp_mz	pep_exp_mr	pep_exp_z	pep_calc_mr	pep_delta	pep_miss	pep_score	pep_expect	pep_res_before	pep_seq	pep_res_after	pep_var_mod	pep_var_mod_pos	pep_num_match	pep_scan_title
1	gi|21108094	aconitate hydratase 2 [Xanthomonas axonopodis pv. citri str. 306]	57	93473	2	2	2	2	2.7	12	1	1	1	10795885	10785812	1	10785295	0.0517	0	36.03	0.0027	K	SDVLFDEVR	A			4	Label: B23, Spot_Id: 190925, Peak_List_Id: 370673, MSMS Job_Run_Id: 18612, Comment:
1	gi|21108094	aconitate hydratase 2 [Xanthomonas axonopodis pv. citri str. 306]	57	93473	2	2	2	2	2.7	35	1	1	1	15518107	15508034	1	15507212	0.0822	0	44.49	0.00045	K	VEQAFELSDASAER	S			7	Label: B23, Spot_Id: 190925, Peak_List_Id: 370672, MSMS Job_Run_Id: 18612, Comment:
Spot 91	XAC0823
prot_hit_num	prot_acc	prot_desc	prot_score	prot_mass	prot_matches	prot_matches_sig	prot_sequences	prot_sequences_sig	prot_cover	pep_query	pep_rank	pep_isbold	pep_isunique	pep_exp_mz	pep_exp_mr	pep_exp_z	pep_calc_mr	pep_delta	pep_miss	pep_score	pep_expect	pep_res_before	pep_seq	pep_res_after	pep_var_mod	pep_var_mod_pos	pep_num_match	pep_scan_title
1	gi|21106950	outer membrane hemin receptor [Xanthomonas axonopodis pv. citri str. 306]	63	86172	7	4	7	4	10.1	9	1	1	1	10166212	10156139	1	10155451	0.0688	0	28.93	0.023	R	VGQDVFPVR	D			3	Label: G15, Spot_Id: 191037, Peak_List_Id: 371781, MSMS Job_Run_Id: 18612, Comment:
1	gi|21106950	outer membrane hemin receptor [Xanthomonas axonopodis pv. citri str. 306]	63	86172	7	4	7	4	10.1	15	1	1	1	11326864	11316791	1	11316036	0.0755	0	35.63	0.0041	K	LVYAPSAQQR	F			7	Label: G15, Spot_Id: 191037, Peak_List_Id: 371778, MSMS Job_Run_Id: 18612, Comment:
1	gi|21106950	outer membrane hemin receptor [Xanthomonas axonopodis pv. citri str. 306]	63	86172	7	4	7	4	10.1	17	1	1	1	11457012	11446939	1	11446241	0.0699	0	18.30	0.22	R	LSPQVDAIFR	E			2	Label: G15, Spot_Id: 191037, Peak_List_Id: 371782, MSMS Job_Run_Id: 18612, Comment:
1	gi|21106950	outer membrane hemin receptor [Xanthomonas axonopodis pv. citri str. 306]	63	86172	7	4	7	4	10.1	20	1	1	1	11757148	11747075	1	11746247	0.0828	0	17.86	0.24	R	VYGVLFNAHR	A			2	Label: G15, Spot_Id: 191037, Peak_List_Id: 371783, MSMS Job_Run_Id: 18612, Comment:
1	gi|21106950	outer membrane hemin receptor [Xanthomonas axonopodis pv. citri str. 306]	63	86172	7	4	7	4	10.1	25	1	1	1	12347644	12337571	1	12336717	0.0854	1	37.28	0.0026	R	NFVDLETLKR	V			6	Label: G15, Spot_Id: 191037, Peak_List_Id: 371775, MSMS Job_Run_Id: 18612, Comment:
1	gi|21106950	outer membrane hemin receptor [Xanthomonas axonopodis pv. citri str. 306]	63	86172	7	4	7	4	10.1	33	1	1	1	14028658	14018585	1	14017616	0.0969	0	33.42	0.0052	R	LFDGQLSLTPGVR	V			5	Label: G15, Spot_Id: 191037, Peak_List_Id: 371780, MSMS Job_Run_Id: 18612, Comment:
1	gi|21106950	outer membrane hemin receptor [Xanthomonas axonopodis pv. citri str. 306]	63	86172	7	4	7	4	10.1	40	1	1	1	18900846	18890773	1	18889431	0.1342	0	16.86	0.18	R	APPYNDVNIGFTNLQAR	Y			2	Label: G15, Spot_Id: 191037, Peak_List_Id: 371779, MSMS Job_Run_Id: 18612, Comment:
Spot 92	--------------------------------------------------------	XAC0176
prot_hit_num	prot_acc	prot_desc	prot_score	prot_mass	prot_matches	prot_matches_sig	prot_sequences	prot_sequences_sig	prot_cover	pep_query	pep_rank	pep_isbold	pep_isunique	pep_exp_mz	pep_exp_mr	pep_exp_z	pep_calc_mr	pep_delta	pep_miss	pep_score	pep_expect	pep_res_before	pep_seq	pep_res_after	pep_var_mod	pep_var_mod_pos	pep_num_match	pep_scan_title
1	gi|21106233	ferripyoverdine receptor [Xanthomonas axonopodis pv. citri str. 306]	26	82347	5	1	5	1	9.0	11	1	1	1	10345793	10335720	1	10335345	0.0375	0	18.25	0.27	R	FGQDWLLR	V			2	Label: C2, Spot_Id: 190928, Peak_List_Id: 370701, MSMS Job_Run_Id: 18612, Comment:
1	gi|21106233	ferripyoverdine receptor [Xanthomonas axonopodis pv. citri str. 306]	26	82347	5	1	5	1	9.0	18	1	1	1	13607761	13597688	1	13597147	0.0542	0	17.77	0.22	R	ISDQWTATLAVR	N			2	Label: C2, Spot_Id: 190928, Peak_List_Id: 370699, MSMS Job_Run_Id: 18612, Comment:
1	gi|21106233	ferripyoverdine receptor [Xanthomonas axonopodis pv. citri str. 306]	26	82347	5	1	5	1	9.0	21	1	1	1	14168185	14158112	1	14157521	0.0591	0	17.54	0.26	R	LSIGGGVSWQSAVR	G			2	Label: C2, Spot_Id: 190928, Peak_List_Id: 370698, MSMS Job_Run_Id: 18612, Comment:
1	gi|21106233	ferripyoverdine receptor [Xanthomonas axonopodis pv. citri str. 306]	26	82347	5	1	5	1	9.0	31	1	1	1	17299281	17289208	1	17288472	0.0737	0	17.01	0.24	R	VYGTGYPAADGSGVFLR	A			2	Label: C2, Spot_Id: 190928, Peak_List_Id: 370702, MSMS Job_Run_Id: 18612, Comment:
1	gi|21106233	ferripyoverdine receptor [Xanthomonas axonopodis pv. citri str. 306]	26	82347	5	1	5	1	9.0	34	1	1	1	18078723	18068650	1	18067850	0.0801	0	26.40	0.027	K	DFDASFGVSTGTWDFR	R			3	Label: C2, Spot_Id: 190928, Peak_List_Id: 370694, MSMS Job_Run_Id: 18612, Comment:
Spot 93	--------------------------------------------------------	XAC3498
prot_hit_num	prot_acc	prot_desc	prot_score	prot_mass	prot_matches	prot_matches_sig	prot_sequences	prot_sequences_sig	prot_cover	pep_query	pep_rank	pep_isbold	pep_isunique	pep_exp_mz	pep_exp_mr	pep_exp_z	pep_calc_mr	pep_delta	pep_miss	pep_score	pep_expect	pep_res_before	pep_seq	pep_res_after	pep_var_mod	pep_var_mod_pos	pep_num_match	pep_scan_title
1	gi|21109864	outer membrane receptor for ferric iron uptake [Xanthomonas axonopodis pv. citri str. 306]	46	80719	7	3	7	3	14.5	4	1	1	1	10485190	10475117	1	10474662	0.0456	0	30.53	0.012	R	GFEVDYYR	I			5	Label: C24, Spot_Id: 190950, Peak_List_Id: 370915, MSMS Job_Run_Id: 18612, Comment:
1	gi|21109864	outer membrane receptor for ferric iron uptake [Xanthomonas axonopodis pv. citri str. 306]	46	80719	7	3	7	3	14.5	16	1	1	1	14787629	14777556	1	14776878	0.0678	0	17.54	0.17	K	SVLFGYFDYPDR	E			2	Label: C24, Spot_Id: 190950, Peak_List_Id: 370920, MSMS Job_Run_Id: 18612, Comment:
1	gi|21109864	outer membrane receptor for ferric iron uptake [Xanthomonas axonopodis pv. citri str. 306]	46	80719	7	3	7	3	14.5	20	1	1	1	15308402	15298329	1	15297587	0.0743	0	17.34	0.25	R	GVADTTNAFAGLTHR	F			2	Label: C24, Spot_Id: 190950, Peak_List_Id: 370919, MSMS Job_Run_Id: 18612, Comment:
1	gi|21109864	outer membrane receptor for ferric iron uptake [Xanthomonas axonopodis pv. citri str. 306]	46	80719	7	3	7	3	14.5	28	1	1	1	16779130	16769057	1	16768270	0.0787	0	17.17	0.24	R	YDINQAWSAQLNVR	N			2	Label: C24, Spot_Id: 190950, Peak_List_Id: 370917, MSMS Job_Run_Id: 18612, Comment:
1	gi|21109864	outer membrane receptor for ferric iron uptake [Xanthomonas axonopodis pv. citri str. 306]	46	80719	7	3	7	3	14.5	33	1	1	1	18009305	17999232	1	17998339	0.0893	0	9.87	0.95	R	FDNGAQLHVEYSHQR	F			2	Label: C24, Spot_Id: 190950, Peak_List_Id: 370912, MSMS Job_Run_Id: 18612, Comment:
1	gi|21109864	outer membrane receptor for ferric iron uptake [Xanthomonas axonopodis pv. citri str. 306]	46	80719	7	3	7	3	14.5	39	1	1	1	19920186	19910113	1	19909272	0.0841	0	26.11	0.022	K	QSSLFYGIVDADFSDATR	G			3	Label: C24, Spot_Id: 190950, Peak_List_Id: 370911, MSMS Job_Run_Id: 18612, Comment:
1	gi|21109864	outer membrane receptor for ferric iron uptake [Xanthomonas axonopodis pv. citri str. 306]	46	80719	7	3	7	3	14.5	49	1	1	1	24963127	24953054	1	24951717	0.1337	0	34.10	0.0028	R	IAFGFAQFDANDASGVDVNPTSPR	R			4	Label: C24, Spot_Id: 190950, Peak_List_Id: 370914, MSMS Job_Run_Id: 18612, Comment:
Spot 94	--------------------------------------------------------	XAC1716
prot_hit_num	prot_acc	prot_desc	prot_score	prot_mass	prot_matches	prot_matches_sig	prot_sequences	prot_sequences_sig	prot_cover	pep_query	pep_rank	pep_isbold	pep_isunique	pep_exp_mz	pep_exp_mr	pep_exp_z	pep_calc_mr	pep_delta	pep_miss	pep_score	pep_expect	pep_res_before	pep_seq	pep_res_after	pep_var_mod	pep_var_mod_pos	pep_num_match	pep_scan_title
1	gi|21107912	CTP synthetase [Xanthomonas axonopodis pv. citri str. 306]	39	61729	6	3	6	3	11.4	2	1	1	1	8424056	8413984	1	8413718	0.0265	0	23.87	0.068	R	YEFNNR	Y			5	Label: C4, Spot_Id: 190930, Peak_List_Id: 370722, MSMS Job_Run_Id: 18612, Comment:
1	gi|21107912	CTP synthetase [Xanthomonas axonopodis pv. citri str. 306]	39	61729	6	3	6	3	11.4	11	2	1	1	11175498	11165425	1	11165047	0.0378	0	28.80	0.019	R	SEQAVPDSER	R			3	Label: C4, Spot_Id: 190930, Peak_List_Id: 370716, MSMS Job_Run_Id: 18612, Comment:
1	gi|21107912	CTP synthetase [Xanthomonas axonopodis pv. citri str. 306]	39	61729	6	3	6	3	11.4	15	2	1	1	11496659	11486586	1	11486190	0.0397	0	22.72	0.076	K	IALFTNVSER	A			4	Label: C4, Spot_Id: 190930, Peak_List_Id: 370721, MSMS Job_Run_Id: 18612, Comment:
1	gi|21107912	CTP synthetase [Xanthomonas axonopodis pv. citri str. 306]	39	61729	6	3	6	3	11.4	17	1	1	1	12577214	12567141	1	12566666	0.0475	0	18.02	0.19	R	DGHPLFIGFVR	A			2	Label: C4, Spot_Id: 190930, Peak_List_Id: 370723, MSMS Job_Run_Id: 18612, Comment:
1	gi|21107912	CTP synthetase [Xanthomonas axonopodis pv. citri str. 306]	39	61729	6	3	6	3	11.4	23	1	1	1	13428187	13418114	1	13417616	0.0499	0	25.41	0.033	K	GIAAASLASILEAR	G			4	Label: C4, Spot_Id: 190930, Peak_List_Id: 370714, MSMS Job_Run_Id: 18612, Comment:
1	gi|21107912	CTP synthetase [Xanthomonas axonopodis pv. citri str. 306]	39	61729	6	3	6	3	11.4	25	1	1	1	13707966	13697893	1	13697388	0.0506	0	33.21	0.0088	R	SIGIQPDVLLCR	S			5	Label: C4, Spot_Id: 190930, Peak_List_Id: 370719, MSMS Job_Run_Id: 18612, Comment:
Spot 95	--------------------------------------------------------	XAC0615
prot_hit_num	prot_acc	prot_desc	prot_score	prot_mass	prot_matches	prot_matches_sig	prot_sequences	prot_sequences_sig	prot_cover	pep_query	pep_rank	pep_isbold	pep_isunique	pep_exp_mz	pep_exp_mr	pep_exp_z	pep_calc_mr	pep_delta	pep_miss	pep_score	pep_expect	pep_res_before	pep_seq	pep_res_after	pep_var_mod	pep_var_mod_pos	pep_num_match	pep_scan_title
1	gi|21106719	aminopeptidase [Xanthomonas axonopodis pv. citri str. 306]	46	59242	6	3	6	3	14.6	10	1	1	1	9715655	9705582	1	9704760	0.0822	0	22.63	0.1	R	DFGIYGTAK	L			5	Label: H10, Spot_Id: 191056, Peak_List_Id: 371957, MSMS Job_Run_Id: 18612, Comment:
1	gi|21106719	aminopeptidase [Xanthomonas axonopodis pv. citri str. 306]	46	59242	6	3	6	3	14.6	13	1	1	1	10416395	10406322	1	10405767	0.0555	0	18.03	0.25	R	AWTQAVPLR	R			2	Label: H10, Spot_Id: 191056, Peak_List_Id: 371960, MSMS Job_Run_Id: 18612, Comment:
1	gi|21106719	aminopeptidase [Xanthomonas axonopodis pv. citri str. 306]	46	59242	6	3	6	3	14.6	26	1	1	1	13947981	13937908	1	13937102	0.0806	0	38.60	0.0015	R	SAHPTLEGWIQR	D			4	Label: H10, Spot_Id: 191056, Peak_List_Id: 371964, MSMS Job_Run_Id: 18612, Comment:
1	gi|21106719	aminopeptidase [Xanthomonas axonopodis pv. citri str. 306]	46	59242	6	3	6	3	14.6	31	1	1	1	14256508	14246435	1	14245667	0.0768	0	22.77	0.05	K	GDFDGAGMTYYGR	W	Oxidation (M)	0.0000000100000.0	3	Label: H10, Spot_Id: 191056, Peak_List_Id: 371958, MSMS Job_Run_Id: 18612, Comment:
1	gi|21106719	aminopeptidase [Xanthomonas axonopodis pv. citri str. 306]	46	59242	6	3	6	3	14.6	37	1	1	1	16869255	16859182	1	16858202	0.0980	0	23.11	0.061	R	YTPDPKPQAGYFFR	S			3	Label: H10, Spot_Id: 191056, Peak_List_Id: 371963, MSMS Job_Run_Id: 18612, Comment:
1	gi|21106719	aminopeptidase [Xanthomonas axonopodis pv. citri str. 306]	46	59242	6	3	6	3	14.6	50	1	1	1	26004172	25994099	1	25992568	0.1531	0	13.00	0.31	K	HPDETVIYSAHWDHIGVGKPDAR	G			2	Label: H10, Spot_Id: 191056, Peak_List_Id: 371961, MSMS Job_Run_Id: 18612, Comment:
Spot 96	--------------------------------------------------------	XAC4004
prot_hit_num	prot_acc	prot_desc	prot_score	prot_mass	prot_matches	prot_matches_sig	prot_sequences	prot_sequences_sig	prot_cover	pep_query	pep_rank	pep_isbold	pep_isunique	pep_exp_mz	pep_exp_mr	pep_exp_z	pep_calc_mr	pep_delta	pep_miss	pep_score	pep_expect	pep_res_before	pep_seq	pep_res_after	pep_var_mod	pep_var_mod_pos	pep_num_match	pep_scan_title
1	gi|21110414	peptidase [Xanthomonas axonopodis pv. citri str. 306]	27	57739	4	1	4	1	9.5	14	1	1	1	11366161	11356088	1	11355509	0.0579	0	18.30	0.21	R	LLASDEFEGR	A			2	Label: B24, Spot_Id: 190926, Peak_List_Id: 370674, MSMS Job_Run_Id: 18612, Comment:
1	gi|21110414	peptidase [Xanthomonas axonopodis pv. citri str. 306]	27	57739	4	1	4	1	9.5	18	1	1	1	12417035	12406962	1	12406340	0.0623	0	18.02	0.2	R	TVDYLVEQFK	A			2	Label: B24, Spot_Id: 190926, Peak_List_Id: 370677, MSMS Job_Run_Id: 18612, Comment:
1	gi|21110414	peptidase [Xanthomonas axonopodis pv. citri str. 306]	27	57739	4	1	4	1	9.5	25	1	1	1	16899850	16889777	1	16888886	0.0891	0	17.17	0.22	K	NAPLVFVGYGISAPER	Q			2	Label: B24, Spot_Id: 190926, Peak_List_Id: 370683, MSMS Job_Run_Id: 18612, Comment:
1	gi|21110414	peptidase [Xanthomonas axonopodis pv. citri str. 306]	27	57739	4	1	4	1	9.5	27	1	1	1	17629005	17618932	1	17617998	0.0934	0	26.71	0.02	R	SYSPDPNLEAGFFYR	A			3	Label: B24, Spot_Id: 190926, Peak_List_Id: 370682, MSMS Job_Run_Id: 18612, Comment:
Spot 97	--------------------------------------------------------	XAC0542
prot_hit_num	prot_acc	prot_desc	prot_score	prot_mass	prot_matches	prot_matches_sig	prot_sequences	prot_sequences_sig	prot_cover	pep_query	pep_rank	pep_isbold	pep_isunique	pep_exp_mz	pep_exp_mr	pep_exp_z	pep_calc_mr	pep_delta	pep_miss	pep_score	pep_expect	pep_res_before	pep_seq	pep_res_after	pep_var_mod	pep_var_mod_pos	pep_num_match	pep_scan_title
1	gi|21106636	60kDa chaperonin	16	57131	1	1	1	1	3.1	25	1	1	1	15799673	15789600	1	15788730	0.0871	0	16.13	0.03	R	AAVEEGVVPGGGVALVR	A			2	Label: C16, Spot_Id: 190942, Peak_List_Id: 370843, MSMS Job_Run_Id: 18612, Comment:
Spot 98	--------------------------------------------------------	XAC1321
prot_hit_num	prot_acc	prot_desc	prot_score	prot_mass	prot_matches	prot_matches_sig	prot_sequences	prot_sequences_sig	prot_cover	pep_query	pep_rank	pep_isbold	pep_isunique	pep_exp_mz	pep_exp_mr	pep_exp_z	pep_calc_mr	pep_delta	pep_miss	pep_score	pep_expect	pep_res_before	pep_seq	pep_res_after	pep_var_mod	pep_var_mod_pos	pep_num_match	pep_scan_title
1	gi|21107480	periplasmic protease [Xanthomonas axonopodis pv. citri str. 306]	161	53877	9	8	9	8	25.3	6	1	1	1	9504854	9494781	1	9494253	0.0528	0	42.67	0.00075	R	SNPYADQR	Y			8	Label: D11, Spot_Id: 190961, Peak_List_Id: 371025, MSMS Job_Run_Id: 18612, Comment:
1	gi|21107480	periplasmic protease [Xanthomonas axonopodis pv. citri str. 306]	161	53877	9	8	9	8	25.3	9	1	1	1	10135876	10125803	1	10125302	0.0502	0	31.25	0.013	K	AQGLGLPDSR	G			5	Label: D11, Spot_Id: 190961, Peak_List_Id: 371021, MSMS Job_Run_Id: 18612, Comment:
1	gi|21107480	periplasmic protease [Xanthomonas axonopodis pv. citri str. 306]	161	53877	9	8	9	8	25.3	11	1	1	1	10286300	10276227	1	10275662	0.0565	0	31.35	0.0088	R	LGLEVGEGVR	I			5	Label: D11, Spot_Id: 190961, Peak_List_Id: 371026, MSMS Job_Run_Id: 18612, Comment:
1	gi|21107480	periplasmic protease [Xanthomonas axonopodis pv. citri str. 306]	161	53877	9	8	9	8	25.3	20	1	1	1	14499246	14489173	1	14488351	0.0822	0	53.80	3.4e-005	R	STQPPLSPGLIIAR	V			10	Label: D11, Spot_Id: 190961, Peak_List_Id: 371029, MSMS Job_Run_Id: 18612, Comment:
1	gi|21107480	periplasmic protease [Xanthomonas axonopodis pv. citri str. 306]	161	53877	9	8	9	8	25.3	23	1	1	1	14687499	14677426	1	14676606	0.0821	0	25.03	0.031	R	FFGPDFQMPGGPR	Q	Oxidation (M)	0.0000000100000.0	4	Label: D11, Spot_Id: 190961, Peak_List_Id: 371028, MSMS Job_Run_Id: 18612, Comment:
1	gi|21107480	periplasmic protease [Xanthomonas axonopodis pv. citri str. 306]	161	53877	9	8	9	8	25.3	26	1	1	1	15358810	15348737	1	15347879	0.0858	0	41.00	0.00075	K	VVGSDEQYDVALLK	I			6	Label: D11, Spot_Id: 190961, Peak_List_Id: 371022, MSMS Job_Run_Id: 18612, Comment:
1	gi|21107480	periplasmic protease [Xanthomonas axonopodis pv. citri str. 306]	161	53877	9	8	9	8	25.3	35	1	1	1	18018171	18008098	1	18007084	0.1015	0	34.35	0.0031	R	GGGAMPDDDQMPEFFR	R	2 Oxidation (M)	0.0000100000100000.0	5	Label: D11, Spot_Id: 190961, Peak_List_Id: 371024, MSMS Job_Run_Id: 18612, Comment:
1	gi|21107480	periplasmic protease [Xanthomonas axonopodis pv. citri str. 306]	161	53877	9	8	9	8	25.3	39	1	1	1	18821110	18811037	1	18809956	0.1081	0	55.58	2.5e-005	R	TVTVTLAPLQDGTGNAAPR	T			7	Label: D11, Spot_Id: 190961, Peak_List_Id: 371030, MSMS Job_Run_Id: 18612, Comment:
1	gi|21107480	periplasmic protease [Xanthomonas axonopodis pv. citri str. 306]	161	53877	9	8	9	8	25.3	47	1	1	1	28786990	28776917	1	28775083	0.1834	0	13.00	0.12	R	TAAEEAKPGAPASVELLGLQVADLTAAER	S			2	Label: D11, Spot_Id: 190961, Peak_List_Id: 371027, MSMS Job_Run_Id: 18612, Comment:
Spot 99	--------------------------------------------------------	XAC0454
prot_hit_num	prot_acc	prot_desc	prot_score	prot_mass	prot_matches	prot_matches_sig	prot_sequences	prot_sequences_sig	prot_cover	pep_query	pep_rank	pep_isbold	pep_isunique	pep_exp_mz	pep_exp_mr	pep_exp_z	pep_calc_mr	pep_delta	pep_miss	pep_score	pep_expect	pep_res_before	pep_seq	pep_res_after	pep_var_mod	pep_var_mod_pos	pep_num_match	pep_scan_title
1	gi|21106540	homogentisate 1,2-dioxygenase [Xanthomonas axonopodis pv. citri str. 306]	63	50589	6	3	6	3	17.0	7	1	1	1	9435322	9425249	1	9424824	0.0425	0	23.41	0.086	K	FQGHLWR	A			4	Label: C5, Spot_Id: 190931, Peak_List_Id: 370727, MSMS Job_Run_Id: 18612, Comment:
1	gi|21106540	homogentisate 1,2-dioxygenase [Xanthomonas axonopodis pv. citri str. 306]	63	50589	6	3	6	3	17.0	21	2	1	1	12607604	12597531	1	12596986	0.0545	1	11.23	1.1	R	FRVELLDAAAR	G			2	Label: C5, Spot_Id: 190931, Peak_List_Id: 370725, MSMS Job_Run_Id: 18612, Comment:
1	gi|21106540	homogentisate 1,2-dioxygenase [Xanthomonas axonopodis pv. citri str. 306]	63	50589	6	3	6	3	17.0	26	1	1	1	13847328	13837255	1	13836605	0.0650	0	17.59	0.24	R	GYVCENFGGLLR	L			2	Label: C5, Spot_Id: 190931, Peak_List_Id: 370732, MSMS Job_Run_Id: 18612, Comment:
1	gi|21106540	homogentisate 1,2-dioxygenase [Xanthomonas axonopodis pv. citri str. 306]	63	50589	6	3	6	3	17.0	30	1	1	1	14477292	14467219	1	14466528	0.0691	0	38.11	0.0019	R	DFETPHAAFEQR	E			4	Label: C5, Spot_Id: 190931, Peak_List_Id: 370733, MSMS Job_Run_Id: 18612, Comment:
1	gi|21106540	homogentisate 1,2-dioxygenase [Xanthomonas axonopodis pv. citri str. 306]	63	50589	6	3	6	3	17.0	42	1	1	1	19680811	19670738	1	19669789	0.0949	0	34.85	0.0034	R	FFYDADGELLLVPQQGR	L			4	Label: C5, Spot_Id: 190931, Peak_List_Id: 370729, MSMS Job_Run_Id: 18612, Comment:
1	gi|21106540	homogentisate 1,2-dioxygenase [Xanthomonas axonopodis pv. citri str. 306]	63	50589	6	3	6	3	17.0	44	1	1	1	19891140	19881067	1	19880116	0.0952	0	30.82	0.0069	R	VAHGLYAEQLSGTAFTAPR	G			5	Label: C5, Spot_Id: 190931, Peak_List_Id: 370728, MSMS Job_Run_Id: 18612, Comment:
Spot 100	--------------------------------------------------------	XAC1533
prot_hit_num	prot_acc	prot_desc	prot_score	prot_mass	prot_matches	prot_matches_sig	prot_sequences	prot_sequences_sig	prot_cover	pep_query	pep_rank	pep_isbold	pep_isunique	pep_exp_mz	pep_exp_mr	pep_exp_z	pep_calc_mr	pep_delta	pep_miss	pep_score	pep_expect	pep_res_before	pep_seq	pep_res_after	pep_var_mod	pep_var_mod_pos	pep_num_match	pep_scan_title
1	gi|21107712	dihydrolipoamide dehydrogenase [Xanthomonas axonopodis pv. citri str. 306]	163	50520	6	3	6	3	20.9	8	1	1	1	10936368	10926295	1	10925716	0.0579	0	78.13	2.1e-007	K	AGSFPFAAIGR	A			13	Label: A23, Spot_Id: 190901, Peak_List_Id: 370452, MSMS Job_Run_Id: 18612, Comment:
1	gi|21107712	dihydrolipoamide dehydrogenase [Xanthomonas axonopodis pv. citri str. 306]	163	50520	6	3	6	3	20.9	18	1	1	1	12446996	12436923	1	12436343	0.0580	0	17.86	0.24	K	DGKPALGGTCLR	V			2	Label: A23, Spot_Id: 190901, Peak_List_Id: 370449, MSMS Job_Run_Id: 18612, Comment:
1	gi|21107712	dihydrolipoamide dehydrogenase [Xanthomonas axonopodis pv. citri str. 306]	163	50520	6	3	6	3	20.9	27	1	1	1	18951252	18941179	1	18939989	0.1190	0	16.86	0.19	K	ITPYYGFGQLQPGNIVK	V			2	Label: A23, Spot_Id: 190901, Peak_List_Id: 370447, MSMS Job_Run_Id: 18612, Comment:
1	gi|21107712	dihydrolipoamide dehydrogenase [Xanthomonas axonopodis pv. citri str. 306]	163	50520	6	3	6	3	20.9	29	1	1	1	19171534	19161461	1	19160255	0.1207	0	70.85	5.6e-007	K	GTNVILAAGSESIELPFAK	F			11	Label: A23, Spot_Id: 190901, Peak_List_Id: 370448, MSMS Job_Run_Id: 18612, Comment:
1	gi|21107712	dihydrolipoamide dehydrogenase [Xanthomonas axonopodis pv. citri str. 306]	163	50520	6	3	6	3	20.9	34	1	1	1	20801677	20791604	1	20790161	0.1443	0	13.00	0.44	K	FDGDTIVDNVGGLDFTAVPK	R			2	Label: A23, Spot_Id: 190901, Peak_List_Id: 370444, MSMS Job_Run_Id: 18612, Comment:
1	gi|21107712	dihydrolipoamide dehydrogenase [Xanthomonas axonopodis pv. citri str. 306]	163	50520	6	3	6	3	20.9	37	1	1	1	21572454	21562381	1	21561015	0.1367	0	56.00	1.8e-005	M	SEQFDVVVIGAGPAGYHAAIR	A			6	Label: A23, Spot_Id: 190901, Peak_List_Id: 370451, MSMS Job_Run_Id: 18612, Comment:
Spot 101	--------------------------------------------------------	XAC3388
prot_hit_num	prot_acc	prot_desc	prot_score	prot_mass	prot_matches	prot_matches_sig	prot_sequences	prot_sequences_sig	prot_cover	pep_query	pep_rank	pep_isbold	pep_isunique	pep_exp_mz	pep_exp_mr	pep_exp_z	pep_calc_mr	pep_delta	pep_miss	pep_score	pep_expect	pep_res_before	pep_seq	pep_res_after	pep_var_mod	pep_var_mod_pos	pep_num_match	pep_scan_title
1	gi|21109741	citrate synthase [Xanthomonas axonopodis pv. citri str. 306]	29	47916	3	1	3	1	7.0	10	1	1	1	9424846	9414773	1	9414243	0.0530	0	19.00	0.23	K	DDYFVQR	K			2	Label: G20, Spot_Id: 191042, Peak_List_Id: 371821, MSMS Job_Run_Id: 18612, Comment:
1	gi|21109741	citrate synthase [Xanthomonas axonopodis pv. citri str. 306]	29	47916	3	1	3	1	7.0	34	2	1	1	16969651	16959578	1	16958468	0.1111	1	8.54	1.3	K	LEEAALKDDYFVQR	K			2	Label: G20, Spot_Id: 191042, Peak_List_Id: 371815, MSMS Job_Run_Id: 18612, Comment:
1	gi|21109741	citrate synthase [Xanthomonas axonopodis pv. citri str. 306]	29	47916	3	1	3	1	7.0	36	1	1	1	17700211	17690138	1	17688996	0.1143	0	29.01	0.01	K	SAITYIDGDNGVLLYR	G			4	Label: G20, Spot_Id: 191042, Peak_List_Id: 371823, MSMS Job_Run_Id: 18612, Comment:
Spot 102	--------------------------------------------------------	XAC2609
prot_hit_num	prot_acc	prot_desc	prot_score	prot_mass	prot_matches	prot_matches_sig	prot_sequences	prot_sequences_sig	prot_cover	pep_query	pep_rank	pep_isbold	pep_isunique	pep_exp_mz	pep_exp_mr	pep_exp_z	pep_calc_mr	pep_delta	pep_miss	pep_score	pep_expect	pep_res_before	pep_seq	pep_res_after	pep_var_mod	pep_var_mod_pos	pep_num_match	pep_scan_title
1	gi|21108884	carboxypeptidase [Xanthomonas axonopodis pv. citri str. 306]	135	47131	7	6	7	6	19.0	12	1	1	1	10405798	10395725	1	10395087	0.0638	0	26.58	0.028	K	YAVEQFQR	E			4	Label: E20, Spot_Id: 190994, Peak_List_Id: 371357, MSMS Job_Run_Id: 18612, Comment:
1	gi|21108884	carboxypeptidase [Xanthomonas axonopodis pv. citri str. 306]	135	47131	7	6	7	6	19.0	22	1	1	1	12187223	12177150	1	12176404	0.0746	0	27.14	0.025	R	DGLFTGKPLDR	Y			3	Label: E20, Spot_Id: 190994, Peak_List_Id: 371352, MSMS Job_Run_Id: 18612, Comment:
1	gi|21108884	carboxypeptidase [Xanthomonas axonopodis pv. citri str. 306]	135	47131	7	6	7	6	19.0	24	1	1	1	13096644	13086571	1	13085735	0.0837	0	71.82	8.2e-007	R	NFQAPEEDFGR	S			7	Label: E20, Spot_Id: 190994, Peak_List_Id: 371358, MSMS Job_Run_Id: 18612, Comment:
1	gi|21108884	carboxypeptidase [Xanthomonas axonopodis pv. citri str. 306]	135	47131	7	6	7	6	19.0	27	1	1	1	13346863	13336790	1	13335939	0.0852	0	27.24	0.027	K	LGYSGGEEFYGR	G			3	Label: E20, Spot_Id: 190994, Peak_List_Id: 371356, MSMS Job_Run_Id: 18612, Comment:
1	gi|21108884	carboxypeptidase [Xanthomonas axonopodis pv. citri str. 306]	135	47131	7	6	7	6	19.0	32	2	1	1	14389038	14378965	1	14378052	0.0913	0	17.32	0.13	K	QLQGQLAQLGAVGR	D			2	Label: E20, Spot_Id: 190994, Peak_List_Id: 371354, MSMS Job_Run_Id: 18612, Comment:
1	gi|21108884	carboxypeptidase [Xanthomonas axonopodis pv. citri str. 306]	135	47131	7	6	7	6	19.0	41	1	1	1	15808533	15798460	1	15797419	0.1041	0	61.49	8.4e-006	R	GYVHLTHDYNYAK	F			9	Label: E20, Spot_Id: 190994, Peak_List_Id: 371349, MSMS Job_Run_Id: 18612, Comment:
1	gi|21108884	carboxypeptidase [Xanthomonas axonopodis pv. citri str. 306]	135	47131	7	6	7	6	19.0	43	1	1	1	16048153	16038080	1	16037015	0.1065	0	37.55	0.0023	R	YIDHDSHDVYNAR	R			4	Label: E20, Spot_Id: 190994, Peak_List_Id: 371355, MSMS Job_Run_Id: 18612, Comment:
Spot 103	--------------------------------------------------------	XAC3688
prot_hit_num	prot_acc	prot_desc	prot_score	prot_mass	prot_matches	prot_matches_sig	prot_sequences	prot_sequences_sig	prot_cover	pep_query	pep_rank	pep_isbold	pep_isunique	pep_exp_mz	pep_exp_mr	pep_exp_z	pep_calc_mr	pep_delta	pep_miss	pep_score	pep_expect	pep_res_before	pep_seq	pep_res_after	pep_var_mod	pep_var_mod_pos	pep_num_match	pep_scan_title
1	gi|21110075	D-amino acid dehydrogenase subunit [Xanthomonas axonopodis pv. citri str. 306]	55	46931	6	3	6	3	16.8	5	1	1	1	8934867	8924794	1	8924403	0.0392	0	14.58	0.39	R	YGQQIER	L			2	Label: G3, Spot_Id: 191025, Peak_List_Id: 371658, MSMS Job_Run_Id: 18612, Comment:
1	gi|21110075	D-amino acid dehydrogenase subunit [Xanthomonas axonopodis pv. citri str. 306]	55	46931	6	3	6	3	16.8	17	1	1	1	11085823	11075750	1	11075196	0.0554	0	35.43	0.0038	R	AETGIEFEGR	Q			5	Label: G3, Spot_Id: 191025, Peak_List_Id: 371659, MSMS Job_Run_Id: 18612, Comment:
1	gi|21110075	D-amino acid dehydrogenase subunit [Xanthomonas axonopodis pv. citri str. 306]	55	46931	6	3	6	3	16.8	29	1	1	1	13768270	13758197	1	13757460	0.0738	0	22.89	0.06	R	LAELATQAGVTFR	Y			4	Label: G3, Spot_Id: 191025, Peak_List_Id: 371663, MSMS Job_Run_Id: 18612, Comment:
1	gi|21110075	D-amino acid dehydrogenase subunit [Xanthomonas axonopodis pv. citri str. 306]	55	46931	6	3	6	3	16.8	32	1	1	1	14328561	14318488	1	14317722	0.0767	0	25.82	0.029	K	GYSLTIPIVDAQR	A			4	Label: G3, Spot_Id: 191025, Peak_List_Id: 371660, MSMS Job_Run_Id: 18612, Comment:
1	gi|21110075	D-amino acid dehydrogenase subunit [Xanthomonas axonopodis pv. citri str. 306]	55	46931	6	3	6	3	16.8	36	1	1	1	14918212	14908139	1	14907253	0.0886	0	38.11	0.0016	R	TPEIDTEGLDVFR	Y			4	Label: G3, Spot_Id: 191025, Peak_List_Id: 371657, MSMS Job_Run_Id: 18612, Comment:
1	gi|21110075	D-amino acid dehydrogenase subunit [Xanthomonas axonopodis pv. citri str. 306]	55	46931	6	3	6	3	16.8	41	1	1	1	16509473	16499400	1	16498485	0.0915	0	22.14	0.073	R	LEHAGGQITGVQIDGR	I			4	Label: G3, Spot_Id: 191025, Peak_List_Id: 371662, MSMS Job_Run_Id: 18612, Comment:
Spot 104	--------------------------------------------------------	XAC3847
prot_hit_num	prot_acc	prot_desc	prot_score	prot_mass	prot_matches	prot_matches_sig	prot_sequences	prot_sequences_sig	prot_cover	pep_query	pep_rank	pep_isbold	pep_isunique	pep_exp_mz	pep_exp_mr	pep_exp_z	pep_calc_mr	pep_delta	pep_miss	pep_score	pep_expect	pep_res_before	pep_seq	pep_res_after	pep_var_mod	pep_var_mod_pos	pep_num_match	pep_scan_title
1	gi|21110248	N-acyl-L-amino acid amidohydrolase [Xanthomonas axonopodis pv. citri str. 306]	26	44511	3	1	3	1	11.7	24	1	1	1	13797256	13787183	1	13786378	0.0805	0	25.82	0.037	R	DFHQHPELSNR	E			4	Label: A1, Spot_Id: 190879, Peak_List_Id: 370232, MSMS Job_Run_Id: 18612, Comment:
1	gi|21110248	N-acyl-L-amino acid amidohydrolase [Xanthomonas axonopodis pv. citri str. 306]	26	44511	3	1	3	1	11.7	34	1	1	1	17509740	17499667	1	17498607	0.1060	0	17.17	0.21	R	YNIIPDDVEMVGTIR	T	Oxidation (M)	0.000000000100000.0	2	Label: A1, Spot_Id: 190879, Peak_List_Id: 370229, MSMS Job_Run_Id: 18612, Comment:
1	gi|21110248	N-acyl-L-amino acid amidohydrolase [Xanthomonas axonopodis pv. citri str. 306]	26	44511	3	1	3	1	11.7	48	1	1	1	23593479	23583406	1	23581928	0.1478	0	13.00	0.31	K	VQAQVPDQPGNPATVNDPALTAR	M			2	Label: A1, Spot_Id: 190879, Peak_List_Id: 370223, MSMS Job_Run_Id: 18612, Comment:
Spot 105	--------------------------------------------------------	XAC2545
prot_hit_num	prot_acc	prot_desc	prot_score	prot_mass	prot_matches	prot_matches_sig	prot_sequences	prot_sequences_sig	prot_cover	pep_query	pep_rank	pep_isbold	pep_isunique	pep_exp_mz	pep_exp_mr	pep_exp_z	pep_calc_mr	pep_delta	pep_miss	pep_score	pep_expect	pep_res_before	pep_seq	pep_res_after	pep_var_mod	pep_var_mod_pos	pep_num_match	pep_scan_title
1	gi|21108815	proline dipeptidase [Xanthomonas axonopodis pv. citri str. 306]	67	43506	8	6	8	6	24.1	5	1	1	1	8874859	8864786	1	8864297	0.0489	0	30.56	0.018	R	FIDEAHR	A			3	Label: C22, Spot_Id: 190948, Peak_List_Id: 370892, MSMS Job_Run_Id: 18612, Comment:
1	gi|21108815	proline dipeptidase [Xanthomonas axonopodis pv. citri str. 306]	67	43506	8	6	8	6	24.1	11	1	1	1	10706309	10696236	1	10695669	0.0568	0	22.36	0.09	R	AQLAPWTQR	A			4	Label: C22, Spot_Id: 190948, Peak_List_Id: 370897, MSMS Job_Run_Id: 18612, Comment:
1	gi|21108815	proline dipeptidase [Xanthomonas axonopodis pv. citri str. 306]	67	43506	8	6	8	6	24.1	17	1	1	1	11717078	11707005	1	11706357	0.0649	0	26.79	0.03	R	QIGGLSLEQAR	A			4	Label: C22, Spot_Id: 190948, Peak_List_Id: 370894, MSMS Job_Run_Id: 18612, Comment:
1	gi|21108815	proline dipeptidase [Xanthomonas axonopodis pv. citri str. 306]	67	43506	8	6	8	6	24.1	20	1	1	1	12056466	12046393	1	12045724	0.0670	0	18.05	0.19	R	AAPIAADEYER	R			2	Label: C22, Spot_Id: 190948, Peak_List_Id: 370896, MSMS Job_Run_Id: 18612, Comment:
1	gi|21108815	proline dipeptidase [Xanthomonas axonopodis pv. citri str. 306]	67	43506	8	6	8	6	24.1	23	1	1	1	12607277	12597204	1	12596510	0.0694	0	28.29	0.023	K	VLEAAGLGPDYR	L			3	Label: C22, Spot_Id: 190948, Peak_List_Id: 370893, MSMS Job_Run_Id: 18612, Comment:
1	gi|21108815	proline dipeptidase [Xanthomonas axonopodis pv. citri str. 306]	67	43506	8	6	8	6	24.1	34	1	1	1	14937976	14927903	1	14927059	0.0845	0	27.42	0.02	R	TWIYGAANDAQQR	I			3	Label: C22, Spot_Id: 190948, Peak_List_Id: 370900, MSMS Job_Run_Id: 18612, Comment:
1	gi|21108815	proline dipeptidase [Xanthomonas axonopodis pv. citri str. 306]	67	43506	8	6	8	6	24.1	37	1	1	1	15369364	15359291	1	15358420	0.0871	0	24.69	0.037	R	GHGVDALLIGAGTSLR	Y			4	Label: C22, Spot_Id: 190948, Peak_List_Id: 370899, MSMS Job_Run_Id: 18612, Comment:
1	gi|21108815	proline dipeptidase [Xanthomonas axonopodis pv. citri str. 306]	67	43506	8	6	8	6	24.1	40	1	1	1	17080000	17069927	1	17068951	0.0976	0	47.27	0.00022	R	LAAGIAHDGIGTDELVR	F			5	Label: C22, Spot_Id: 190948, Peak_List_Id: 370895, MSMS Job_Run_Id: 18612, Comment:
Spot 106	--------------------------------------------------------	XAC3581
prot_hit_num	prot_acc	prot_desc	prot_score	prot_mass	prot_matches	prot_matches_sig	prot_sequences	prot_sequences_sig	prot_cover	pep_query	pep_rank	pep_isbold	pep_isunique	pep_exp_mz	pep_exp_mr	pep_exp_z	pep_calc_mr	pep_delta	pep_miss	pep_score	pep_expect	pep_res_before	pep_seq	pep_res_after	pep_var_mod	pep_var_mod_pos	pep_num_match	pep_scan_title
1	gi|21109957	UDP-glucose dehydrogenase [Xanthomonas axonopodis pv. citri str. 306]	29	43085	2	1	2	1	6.7	13	1	1	1	12116702	12106629	1	12105982	0.0647	0	28.80	0.015	R	ALYDNLYPSR	I			3	Label: B11, Spot_Id: 190930, Peak_List_Id: 370790, MSMS Job_Run_Id: 18612, Comment:
1	gi|21109957	UDP-glucose dehydrogenase [Xanthomonas axonopodis pv. citri str. 306]	29	43085	2	1	2	1	6.7	30	1	1	1	18550327	18540254	1	18539312	0.0942	0	17.01	0.17	R	AQFGTDNIIFSPEFLR	E			2	Label: B11, Spot_Id: 190930, Peak_List_Id: 370792, MSMS Job_Run_Id: 18612, Comment:
Spot 107	--------------------------------------------------------	XAC2885
prot_hit_num	prot_acc	prot_desc	prot_score	prot_mass	prot_matches	prot_matches_sig	prot_sequences	prot_sequences_sig	prot_cover	pep_query	pep_rank	pep_isbold	pep_isunique	pep_exp_mz	pep_exp_mr	pep_exp_z	pep_calc_mr	pep_delta	pep_miss	pep_score	pep_expect	pep_res_before	pep_seq	pep_res_after	pep_var_mod	pep_var_mod_pos	pep_num_match	pep_scan_title
1	gi|21109185	phospholipase A1 [Xanthomonas axonopodis pv. citri str. 306]	76	42909	5	3	5	3	14.7	9	1	1	1	10335287	10325214	1	10324665	0.0549	0	36.49	0.0027	K	SGFDAAFYR	N			4	Label: F6, Spot_Id: 191004, Peak_List_Id: 371453, MSMS Job_Run_Id: 18612, Comment:
1	gi|21109185	phospholipase A1 [Xanthomonas axonopodis pv. citri str. 306]	76	42909	5	3	5	3	14.7	12	1	1	1	10635514	10625441	1	10624843	0.0599	0	15.45	0.37	R	GQQPHPEDR	Q			2	Label: F6, Spot_Id: 191004, Peak_List_Id: 371449, MSMS Job_Run_Id: 18612, Comment:
1	gi|21109185	phospholipase A1 [Xanthomonas axonopodis pv. citri str. 306]	76	42909	5	3	5	3	14.7	14	1	1	1	10805895	10795822	1	10795247	0.0575	0	18.45	0.17	K	DYANSELIR	G			2	Label: F6, Spot_Id: 191004, Peak_List_Id: 371452, MSMS Job_Run_Id: 18612, Comment:
1	gi|21109185	phospholipase A1 [Xanthomonas axonopodis pv. citri str. 306]	76	42909	5	3	5	3	14.7	30	1	1	1	15228331	15218258	1	15217423	0.0835	0	32.48	0.0063	R	DDTAFLNTAASVAAR	A			5	Label: F6, Spot_Id: 191004, Peak_List_Id: 371448, MSMS Job_Run_Id: 18612, Comment:
1	gi|21109185	phospholipase A1 [Xanthomonas axonopodis pv. citri str. 306]	76	42909	5	3	5	3	14.7	35	1	1	1	16609935	16599862	1	16598944	0.0918	0	48.02	0.00014	R	ALQQAGIDPALLHDAK	S			5	Label: F6, Spot_Id: 191004, Peak_List_Id: 371451, MSMS Job_Run_Id: 18612, Comment:
Spot 108	--------------------------------------------------------	XAC2012
prot_hit_num	prot_acc	prot_desc	prot_score	prot_mass	prot_matches	prot_matches_sig	prot_sequences	prot_sequences_sig	prot_cover	pep_query	pep_rank	pep_isbold	pep_isunique	pep_exp_mz	pep_exp_mr	pep_exp_z	pep_calc_mr	pep_delta	pep_miss	pep_score	pep_expect	pep_res_before	pep_seq	pep_res_after	pep_var_mod	pep_var_mod_pos	pep_num_match	pep_scan_title
1	gi|21108235	3-ketoacyl-CoA thiolase [Xanthomonas axonopodis pv. citri str. 306]	179	42104	7	5	7	5	22.4	9	1	1	1	10055927	10045854	1	10045291	0.0563	0	35.45	0.0037	R	DYGLTPLAR	F			5	Label: F12, Spot_Id: 191010, Peak_List_Id: 371510, MSMS Job_Run_Id: 18612, Comment:
1	gi|21108235	3-ketoacyl-CoA thiolase [Xanthomonas axonopodis pv. citri str. 306]	179	42104	7	5	7	5	22.4	12	1	1	1	10896663	10886590	1	10885978	0.0612	0	56.47	3.6e-005	K	AIAAIAAGEFR	D			8	Label: F12, Spot_Id: 191010, Peak_List_Id: 371512, MSMS Job_Run_Id: 18612, Comment:
1	gi|21108235	3-ketoacyl-CoA thiolase [Xanthomonas axonopodis pv. citri str. 306]	179	42104	7	5	7	5	22.4	15	1	1	1	12847629	12837556	1	12836834	0.0723	0	50.18	0.00016	R	AVVAQAPGIDTSR	I			7	Label: F12, Spot_Id: 191010, Peak_List_Id: 371507, MSMS Job_Run_Id: 18612, Comment:
1	gi|21108235	3-ketoacyl-CoA thiolase [Xanthomonas axonopodis pv. citri str. 306]	179	42104	7	5	7	5	22.4	21	1	1	1	13628198	13618125	1	13617303	0.0822	0	41.74	0.00077	K	QIQEAYIVAATR	T			6	Label: F12, Spot_Id: 191010, Peak_List_Id: 371513, MSMS Job_Run_Id: 18612, Comment:
1	gi|21108235	3-ketoacyl-CoA thiolase [Xanthomonas axonopodis pv. citri str. 306]	179	42104	7	5	7	5	22.4	25	1	1	1	14597679	14587606	1	14586739	0.0867	0	87.27	2.3e-008	R	EDQDAFALASHQK	A			8	Label: F12, Spot_Id: 191010, Peak_List_Id: 371508, MSMS Job_Run_Id: 18612, Comment:
1	gi|21108235	3-ketoacyl-CoA thiolase [Xanthomonas axonopodis pv. citri str. 306]	179	42104	7	5	7	5	22.4	29	1	1	1	15538793	15528720	1	15527780	0.0940	0	13.06	0.56	R	NTRPDDMLAHVLR	A	Oxidation (M)	0.0000001000000.0	2	Label: F12, Spot_Id: 191010, Peak_List_Id: 371506, MSMS Job_Run_Id: 18612, Comment:
1	gi|21108235	3-ketoacyl-CoA thiolase [Xanthomonas axonopodis pv. citri str. 306]	179	42104	7	5	7	5	22.4	39	1	1	1	19991285	19981212	1	19979906	0.1307	0	21.87	0.062	K	LVDTDEGPRPDSSLEGLAK	L			3	Label: F12, Spot_Id: 191010, Peak_List_Id: 371511, MSMS Job_Run_Id: 18612, Comment:
Spot 109	--------------------------------------------------------	XAC0265
prot_hit_num	prot_acc	prot_desc	prot_score	prot_mass	prot_matches	prot_matches_sig	prot_sequences	prot_sequences_sig	prot_cover	pep_query	pep_rank	pep_isbold	pep_isunique	pep_exp_mz	pep_exp_mr	pep_exp_z	pep_calc_mr	pep_delta	pep_miss	pep_score	pep_expect	pep_res_before	pep_seq	pep_res_after	pep_var_mod	pep_var_mod_pos	pep_num_match	pep_scan_title
1	gi|21106331	acyl-CoA dehydrogenase [Xanthomonas axonopodis pv. citri str. 306]	26	41671	2	1	2	1	5.7	14	1	1	1	11826462	11816389	1	11815751	0.0639	0	18.01	0.21	R	VLMSGLDFER	V	Oxidation (M)	0.0010000000.0	2	Label: E10, Spot_Id: 190984, Peak_List_Id: 371253, MSMS Job_Run_Id: 18612, Comment:
1	gi|21106331	acyl-CoA dehydrogenase [Xanthomonas axonopodis pv. citri str. 306]	26	41671	2	1	2	1	5.7	17	1	1	1	13087532	13077459	1	13076721	0.0738	0	26.28	0.026	K	LYEIGAGTSEIR	R			4	Label: E10, Spot_Id: 190984, Peak_List_Id: 371257, MSMS Job_Run_Id: 18612, Comment:
Spot 110	--------------------------------------------------------	XAC0749
prot_hit_num	prot_acc	prot_desc	prot_score	prot_mass	prot_matches	prot_matches_sig	prot_sequences	prot_sequences_sig	prot_cover	pep_query	pep_rank	pep_isbold	pep_isunique	pep_exp_mz	pep_exp_mr	pep_exp_z	pep_calc_mr	pep_delta	pep_miss	pep_score	pep_expect	pep_res_before	pep_seq	pep_res_after	pep_var_mod	pep_var_mod_pos	pep_num_match	pep_scan_title
1	gi|21106867	GTP cyclohydrolase II [Xanthomonas axonopodis pv. citri str. 306]	35	41321	3	1	3	1	8.7	16	1	1	1	11686539	11676466	1	11675812	0.0654	0	34.89	0.0039	R	EITTEFGPFK	L			5	Label: C17, Spot_Id: 190943, Peak_List_Id: 370852, MSMS Job_Run_Id: 18612, Comment:
1	gi|21106867	GTP cyclohydrolase II [Xanthomonas axonopodis pv. citri str. 306]	35	41321	3	1	3	1	8.7	22	1	1	1	12256923	12246850	1	12246172	0.0678	0	14.49	0.39	K	MGSIADLIAYR	L	Oxidation (M)	0.10000000000.0	2	Label: C17, Spot_Id: 190943, Peak_List_Id: 370848, MSMS Job_Run_Id: 18612, Comment:
1	gi|21106867	GTP cyclohydrolase II [Xanthomonas axonopodis pv. citri str. 306]	35	41321	3	1	3	1	8.7	27	1	1	1	12506757	12496684	1	12495939	0.0745	0	18.02	0.2	R	DDFGVAATDALR	A			2	Label: C17, Spot_Id: 190943, Peak_List_Id: 370851, MSMS Job_Run_Id: 18612, Comment:
Spot 111	--------------------------------------------------------	XAC3802
prot_hit_num	prot_acc	prot_desc	prot_score	prot_mass	prot_matches	prot_matches_sig	prot_sequences	prot_sequences_sig	prot_cover	pep_query	pep_rank	pep_isbold	pep_isunique	pep_exp_mz	pep_exp_mr	pep_exp_z	pep_calc_mr	pep_delta	pep_miss	pep_score	pep_expect	pep_res_before	pep_seq	pep_res_after	pep_var_mod	pep_var_mod_pos	pep_num_match	pep_scan_title
1	gi|21110198	conserved hypothetical protein [Xanthomonas axonopodis pv. citri str. 306]	100	41202	6	4	6	4	21.2	4	2	1	1	9055218	9045146	1	9044767	0.0379	0	19.00	0.24	K	NFIAPSTR	R			2	Label: F2, Spot_Id: 191000, Peak_List_Id: 371409, MSMS Job_Run_Id: 18612, Comment:
1	gi|21110198	conserved hypothetical protein [Xanthomonas axonopodis pv. citri str. 306]	100	41202	6	4	6	4	21.2	7	1	1	1	10166688	10156615	1	10156179	0.0437	0	26.62	0.037	R	FAVVRPTVK	F			5	Label: F2, Spot_Id: 191000, Peak_List_Id: 371415, MSMS Job_Run_Id: 18612, Comment:
1	gi|21110198	conserved hypothetical protein [Xanthomonas axonopodis pv. citri str. 306]	100	41202	6	4	6	4	21.2	13	1	1	1	12316956	12306883	1	12306357	0.0526	1	21.88	0.09	R	KGDTLWDIAGR	F			3	Label: F2, Spot_Id: 191000, Peak_List_Id: 371412, MSMS Job_Run_Id: 18612, Comment:
1	gi|21110198	conserved hypothetical protein [Xanthomonas axonopodis pv. citri str. 306]	100	41202	6	4	6	4	21.2	18	1	1	1	14068257	14058184	1	14057565	0.0619	0	40.10	0.0011	R	VLAISDAFTVGGTR	D			6	Label: F2, Spot_Id: 191000, Peak_List_Id: 371418, MSMS Job_Run_Id: 18612, Comment:
1	gi|21110198	conserved hypothetical protein [Xanthomonas axonopodis pv. citri str. 306]	100	41202	6	4	6	4	21.2	40	1	1	1	19780802	19770729	1	19769844	0.0885	0	68.85	1.1e-006	R	VVDDFDQLPYVVGLEGGR	T			7	Label: F2, Spot_Id: 191000, Peak_List_Id: 371414, MSMS Job_Run_Id: 18612, Comment:
1	gi|21110198	conserved hypothetical protein [Xanthomonas axonopodis pv. citri str. 306]	100	41202	6	4	6	4	21.2	42	1	1	1	20451321	20441248	1	20440338	0.0910	0	34.36	0.0042	R	ATTGQVAYVVGLDNAQPGQR	F			4	Label: F2, Spot_Id: 191000, Peak_List_Id: 371416, MSMS Job_Run_Id: 18612, Comment:
Spot 112	--------------------------------------------------------	XAC1523
prot_hit_num	prot_acc	prot_desc	prot_score	prot_mass	prot_matches	prot_matches_sig	prot_sequences	prot_sequences_sig	prot_cover	pep_query	pep_rank	pep_isbold	pep_isunique	pep_exp_mz	pep_exp_mr	pep_exp_z	pep_calc_mr	pep_delta	pep_miss	pep_score	pep_expect	pep_res_before	pep_seq	pep_res_after	pep_var_mod	pep_var_mod_pos	pep_num_match	pep_scan_title
1	gi|21107701	DnaJ protein [Xanthomonas axonopodis pv. citri str. 306]	134	40976	8	6	8	6	26.7	13	1	1	1	9005118	8995045	1	8994613	0.0432	0	32.13	0.011	R	EHAIFQR	D			5	Label: B10, Spot_Id: 190912, Peak_List_Id: 370549, MSMS Job_Run_Id: 18612, Comment:
1	gi|21107701	DnaJ protein [Xanthomonas axonopodis pv. citri str. 306]	134	40976	8	6	8	6	26.7	18	1	1	1	9994676	9984603	1	9984127	0.0476	0	19.00	0.2	R	SEGDLYCR	V			2	Label: B10, Spot_Id: 190912, Peak_List_Id: 370543, MSMS Job_Run_Id: 18612, Comment:
1	gi|21107701	DnaJ protein [Xanthomonas axonopodis pv. citri str. 306]	134	40976	8	6	8	6	26.7	25	2	1	1	11306704	11296631	1	11296091	0.0540	0	14.44	0.59	R	ISQAALGDTVR	V			2	Label: B10, Spot_Id: 190912, Peak_List_Id: 370545, MSMS Job_Run_Id: 18612, Comment:
1	gi|21107701	DnaJ protein [Xanthomonas axonopodis pv. citri str. 306]	134	40976	8	6	8	6	26.7	29	1	1	1	11846541	11836468	1	11835873	0.0595	0	47.66	0.0002	R	DYYEVLGVAR	G			7	Label: B10, Spot_Id: 190912, Peak_List_Id: 370551, MSMS Job_Run_Id: 18612, Comment:
1	gi|21107701	DnaJ protein [Xanthomonas axonopodis pv. citri str. 306]	134	40976	8	6	8	6	26.7	34	1	1	1	14257151	14247078	1	14246354	0.0724	0	38.73	0.0013	R	DGDDLHCEVPIR	I			4	Label: B10, Spot_Id: 190912, Peak_List_Id: 370547, MSMS Job_Run_Id: 18612, Comment:
1	gi|21107701	DnaJ protein [Xanthomonas axonopodis pv. citri str. 306]	134	40976	8	6	8	6	26.7	36	1	1	1	15409093	15399020	1	15398257	0.0763	0	33.00	0.0068	R	VVVETPVNLTADQR	E			5	Label: B10, Spot_Id: 190912, Peak_List_Id: 370552, MSMS Job_Run_Id: 18612, Comment:
1	gi|21107701	DnaJ protein [Xanthomonas axonopodis pv. citri str. 306]	134	40976	8	6	8	6	26.7	42	1	1	1	18549802	18539729	1	18538795	0.0934	0	47.29	0.00017	R	ELLQQFEATFTGEDAR	K			5	Label: B10, Spot_Id: 190912, Peak_List_Id: 370548, MSMS Job_Run_Id: 18612, Comment:
1	gi|21107701	DnaJ protein [Xanthomonas axonopodis pv. citri str. 306]	134	40976	8	6	8	6	26.7	46	1	1	1	21551782	21541709	1	21540593	0.1116	0	49.45	0.00011	R	LAGEGEAGPAGTPPGDLYVEVR	V			6	Label: B10, Spot_Id: 190912, Peak_List_Id: 370550, MSMS Job_Run_Id: 18612, Comment:
Spot 113	--------------------------------------------------------	XAC0452
prot_hit_num	prot_acc	prot_desc	prot_score	prot_mass	prot_matches	prot_matches_sig	prot_sequences	prot_sequences_sig	prot_cover	pep_query	pep_rank	pep_isbold	pep_isunique	pep_exp_mz	pep_exp_mr	pep_exp_z	pep_calc_mr	pep_delta	pep_miss	pep_score	pep_expect	pep_res_before	pep_seq	pep_res_after	pep_var_mod	pep_var_mod_pos	pep_num_match	pep_scan_title
1	gi|21106538	4-hydroxyphenylpyruvate dioxygenase [Xanthomonas axonopodis pv. citri str. 306]	60	40166	5	2	5	2	22.8	8	1	1	1	10184717	10174644	1	10174192	0.0452	0	18.10	0.21	R	WSDYYER	L			2	Label: B16, Spot_Id: 190918, Peak_List_Id: 370606, MSMS Job_Run_Id: 18612, Comment:
1	gi|21106538	4-hydroxyphenylpyruvate dioxygenase [Xanthomonas axonopodis pv. citri str. 306]	60	40166	5	2	5	2	22.8	12	1	1	1	11226116	11216043	1	11215465	0.0578	0	18.30	0.19	R	IPAHGEDVER	L			2	Label: B16, Spot_Id: 190918, Peak_List_Id: 370601, MSMS Job_Run_Id: 18612, Comment:
1	gi|21106538	4-hydroxyphenylpyruvate dioxygenase [Xanthomonas axonopodis pv. citri str. 306]	60	40166	5	2	5	2	22.8	19	1	1	1	21010913	21000840	1	20999548	0.1292	0	16.73	0.2	K	GNEGFGEGNFQALFESIER	D			2	Label: B16, Spot_Id: 190918, Peak_List_Id: 370602, MSMS Job_Run_Id: 18612, Comment:
1	gi|21106538	4-hydroxyphenylpyruvate dioxygenase [Xanthomonas axonopodis pv. citri str. 306]	60	40166	5	2	5	2	22.8	21	1	1	1	22012070	22001997	1	22000688	0.1309	0	45.72	0.00025	R	AAGVSFLDTPDTYFDVVDLR	I			5	Label: B16, Spot_Id: 190918, Peak_List_Id: 370605, MSMS Job_Run_Id: 18612, Comment:
1	gi|21106538	4-hydroxyphenylpyruvate dioxygenase [Xanthomonas axonopodis pv. citri str. 306]	60	40166	5	2	5	2	22.8	28	1	1	1	26114700	26104627	1	26103249	0.1378	0	33.83	0.0022	R	TPSETVLQTVLGNGGEAVQNKPDTR	A			4	Label: B16, Spot_Id: 190918, Peak_List_Id: 370600, MSMS Job_Run_Id: 18612, Comment:
Spot 114	--------------------------------------------------------	XAC1348
prot_hit_num	prot_acc	prot_desc	prot_score	prot_mass	prot_matches	prot_matches_sig	prot_sequences	prot_sequences_sig	prot_cover	pep_query	pep_rank	pep_isbold	pep_isunique	pep_exp_mz	pep_exp_mr	pep_exp_z	pep_calc_mr	pep_delta	pep_miss	pep_score	pep_expect	pep_res_before	pep_seq	pep_res_after	pep_var_mod	pep_var_mod_pos	pep_num_match	pep_scan_title
1	gi|21107510	acetoacetyl-CoA thiolase [Xanthomonas axonopodis pv. citri str. 306]	28	40057	2	1	2	1	7.4	23	1	1	1	13927585	13917512	1	13916681	0.0831	0	27.83	0.023	R	ADQDAFAIASVER	A			3	Label: E12, Spot_Id: 190986, Peak_List_Id: 371277, MSMS Job_Run_Id: 18612, Comment:
1	gi|21107510	acetoacetyl-CoA thiolase [Xanthomonas axonopodis pv. citri str. 306]	28	40057	2	1	2	1	7.4	30	1	1	1	16329600	16319527	1	16318519	0.1008	0	17.17	0.23	R	SGAFADEIVPVTVATR	K			2	Label: E12, Spot_Id: 190986, Peak_List_Id: 371278, MSMS Job_Run_Id: 18612, Comment:
Spot 115	--------------------------------------------------------	XAC3609
prot_hit_num	prot_acc	prot_desc	prot_score	prot_mass	prot_matches	prot_matches_sig	prot_sequences	prot_sequences_sig	prot_cover	pep_query	pep_rank	pep_isbold	pep_isunique	pep_exp_mz	pep_exp_mr	pep_exp_z	pep_calc_mr	pep_delta	pep_miss	pep_score	pep_expect	pep_res_before	pep_seq	pep_res_after	pep_var_mod	pep_var_mod_pos	pep_num_match	pep_scan_title
1	gi|21109988	fumarylacetoacetate hydrolase [Xanthomonas axonopodis pv. citri str. 306]	148	35600	5	4	5	4	23.9	28	1	1	1	12576874	12566801	1	12566149	0.0652	0	62.66	6.4e-006	R	ALEDWSNVAPR	L			6	Label: B8, Spot_Id: 190910, Peak_List_Id: 370541, MSMS Job_Run_Id: 18612, Comment:
1	gi|21109988	fumarylacetoacetate hydrolase [Xanthomonas axonopodis pv. citri str. 306]	148	35600	5	4	5	4	23.9	37	1	1	1	17399382	17389309	1	17388349	0.0960	0	14.30	0.38	R	DGKPSTPFMAFGDVVR	I	Oxidation (M)	0.0000000010000000.0	2	Label: B8, Spot_Id: 190910, Peak_List_Id: 370539, MSMS Job_Run_Id: 18612, Comment:
1	gi|21109988	fumarylacetoacetate hydrolase [Xanthomonas axonopodis pv. citri str. 306]	148	35600	5	4	5	4	23.9	39	1	1	1	18529885	18519812	1	18518792	0.1021	0	47.12	0.00015	R	AYEFVDGSAYLPHVER	V			5	Label: B8, Spot_Id: 190910, Peak_List_Id: 370542, MSMS Job_Run_Id: 18612, Comment:
1	gi|21109988	fumarylacetoacetate hydrolase [Xanthomonas axonopodis pv. citri str. 306]	148	35600	5	4	5	4	23.9	44	1	1	1	19580516	19570443	1	19569251	0.1192	0	31.25	0.0068	R	IEMFDASGASIFGAIEQR	V	Oxidation (M)	0.001000000000000000.0	4	Label: B8, Spot_Id: 190910, Peak_List_Id: 370536, MSMS Job_Run_Id: 18612, Comment:
1	gi|21109988	fumarylacetoacetate hydrolase [Xanthomonas axonopodis pv. citri str. 306]	148	35600	5	4	5	4	23.9	47	1	1	1	20180950	20170877	1	20169793	0.1084	0	68.82	1.3e-006	R	SALSPVFVTPDELDDAWR	D			7	Label: B8, Spot_Id: 190910, Peak_List_Id: 370535, MSMS Job_Run_Id: 18612, Comment:
Spot 116	--------------------------------------------------------	XAC0445
prot_hit_num	prot_acc	prot_desc	prot_score	prot_mass	prot_matches	prot_matches_sig	prot_sequences	prot_sequences_sig	prot_cover	pep_query	pep_rank	pep_isbold	pep_isunique	pep_exp_mz	pep_exp_mr	pep_exp_z	pep_calc_mr	pep_delta	pep_miss	pep_score	pep_expect	pep_res_before	pep_seq	pep_res_after	pep_var_mod	pep_var_mod_pos	pep_num_match	pep_scan_title
1	gi|21106530	pyruvate dehydrogenase E1 beta subunit [Xanthomonas axonopodis pv. citri str. 306]	38	35587	4	2	4	2	17.7	19	1	1	1	10635988	10625915	1	10625458	0.0457	0	10.06	1.3	R	TAGFGAEIAAR	L			2	Label: F7, Spot_Id: 191005, Peak_List_Id: 371461, MSMS Job_Run_Id: 18612, Comment:
1	gi|21106530	pyruvate dehydrogenase E1 beta subunit [Xanthomonas axonopodis pv. citri str. 306]	38	35587	4	2	4	2	17.7	30	1	1	1	14188132	14178059	1	14177354	0.0705	0	33.56	0.0049	R	VTGYDTHIPLFR	L			5	Label: F7, Spot_Id: 191005, Peak_List_Id: 371463, MSMS Job_Run_Id: 18612, Comment:
1	gi|21106530	pyruvate dehydrogenase E1 beta subunit [Xanthomonas axonopodis pv. citri str. 306]	38	35587	4	2	4	2	17.7	41	1	1	1	17369454	17359381	1	17358451	0.0931	0	22.96	0.062	R	LAEQSMYDLVAPVER	V	Oxidation (M)	0.000001000000000.0	3	Label: F7, Spot_Id: 191005, Peak_List_Id: 371460, MSMS Job_Run_Id: 18612, Comment:
1	gi|21106530	pyruvate dehydrogenase E1 beta subunit [Xanthomonas axonopodis pv. citri str. 306]	38	35587	4	2	4	2	17.7	47	1	1	1	21891958	21881885	1	21880661	0.1224	0	25.61	0.023	R	APEHHSEANEAIFTNVPGLR	V			3	Label: F7, Spot_Id: 191005, Peak_List_Id: 371462, MSMS Job_Run_Id: 18612, Comment:
Spot 117	--------------------------------------------------------	XAC0902
prot_hit_num	prot_acc	prot_desc	prot_score	prot_mass	prot_matches	prot_matches_sig	prot_sequences	prot_sequences_sig	prot_cover	pep_query	pep_rank	pep_isbold	pep_isunique	pep_exp_mz	pep_exp_mr	pep_exp_z	pep_calc_mr	pep_delta	pep_miss	pep_score	pep_expect	pep_res_before	pep_seq	pep_res_after	pep_var_mod	pep_var_mod_pos	pep_num_match	pep_scan_title
1	gi|21107036	transaldolase B [Xanthomonas axonopodis pv. citri str. 306]	27	34836	3	1	3	1	17.1	18	1	1	1	14878895	14868822	1	14868031	0.0791	0	27.42	0.02	K	ALDLPVYADLIER	E			3	Label: E16, Spot_Id: 190990, Peak_List_Id: 371316, MSMS Job_Run_Id: 18612, Comment:
1	gi|21107036	transaldolase B [Xanthomonas axonopodis pv. citri str. 306]	27	34836	3	1	3	1	17.1	26	1	1	1	18510439	18500366	1	18499422	0.0945	1	17.01	0.19	R	ELSVVVADTGDYDAIKR	L			2	Label: E16, Spot_Id: 190990, Peak_List_Id: 371309, MSMS Job_Run_Id: 18612, Comment:
1	gi|21107036	transaldolase B [Xanthomonas axonopodis pv. citri str. 306]	27	34836	3	1	3	1	17.1	39	1	1	1	27525752	27515679	1	27513756	0.1923	0	13.00	0.25	R	ILDYYVAQGQTPASIDEDPGVVFVR	T			2	Label: E16, Spot_Id: 190990, Peak_List_Id: 371318, MSMS Job_Run_Id: 18612, Comment:
Spot 118	--------------------------------------------------------	XAC2916
prot_hit_num	prot_acc	prot_desc	prot_score	prot_mass	prot_matches	prot_matches_sig	prot_sequences	prot_sequences_sig	prot_cover	pep_query	pep_rank	pep_isbold	pep_isunique	pep_exp_mz	pep_exp_mr	pep_exp_z	pep_calc_mr	pep_delta	pep_miss	pep_score	pep_expect	pep_res_before	pep_seq	pep_res_after	pep_var_mod	pep_var_mod_pos	pep_num_match	pep_scan_title
1	gi|21109220	aspartate carbamoyltransferase [Xanthomonas axonopodis pv. citri str. 306]	86	33893	6	6	6	6	23.2	2	1	1	1	8285733	8275660	1	8275117	0.0544	0	30.81	0.014	K	VVIVGDVK	H			3	Label: F13, Spot_Id: 191011, Peak_List_Id: 371514, MSMS Job_Run_Id: 18612, Comment:
1	gi|21109220	aspartate carbamoyltransferase [Xanthomonas axonopodis pv. citri str. 306]	86	33893	6	6	6	6	23.2	10	1	1	1	10165782	10155709	1	10155199	0.0510	0	41.06	0.0015	R	SSFHLAAQR	L			4	Label: F13, Spot_Id: 191011, Peak_List_Id: 371520, MSMS Job_Run_Id: 18612, Comment:
1	gi|21109220	aspartate carbamoyltransferase [Xanthomonas axonopodis pv. citri str. 306]	86	33893	6	6	6	6	23.2	14	1	1	1	11487395	11477322	1	11476713	0.0609	0	34.89	0.0042	R	HLLTLEGLPR	T			5	Label: F13, Spot_Id: 191011, Peak_List_Id: 371516, MSMS Job_Run_Id: 18612, Comment:
1	gi|21109220	aspartate carbamoyltransferase [Xanthomonas axonopodis pv. citri str. 306]	86	33893	6	6	6	6	23.2	17	1	1	1	12597516	12587443	1	12586782	0.0661	0	34.19	0.0047	R	DAAVLHPGPINR	G			5	Label: F13, Spot_Id: 191011, Peak_List_Id: 371523, MSMS Job_Run_Id: 18612, Comment:
1	gi|21109220	aspartate carbamoyltransferase [Xanthomonas axonopodis pv. citri str. 306]	86	33893	6	6	6	6	23.2	20	1	1	1	16539031	16528958	1	16528006	0.0952	0	36.54	0.0029	R	LGADVLNFDASTSSTR	K			4	Label: F13, Spot_Id: 191011, Peak_List_Id: 371521, MSMS Job_Run_Id: 18612, Comment:
1	gi|21109220	aspartate carbamoyltransferase [Xanthomonas axonopodis pv. citri str. 306]	86	33893	6	6	6	6	23.2	24	1	1	1	19190319	19180246	1	19179102	0.1144	0	26.11	0.025	R	GVEITDEVADGAQSCVLR	Q			3	Label: F13, Spot_Id: 191011, Peak_List_Id: 371522, MSMS Job_Run_Id: 18612, Comment:
Spot 119	--------------------------------------------------------	XAC2550
prot_hit_num	prot_acc	prot_desc	prot_score	prot_mass	prot_matches	prot_matches_sig	prot_sequences	prot_sequences_sig	prot_cover	pep_query	pep_rank	pep_isbold	pep_isunique	pep_exp_mz	pep_exp_mr	pep_exp_z	pep_calc_mr	pep_delta	pep_miss	pep_score	pep_expect	pep_res_before	pep_seq	pep_res_after	pep_var_mod	pep_var_mod_pos	pep_num_match	pep_scan_title
1	gi|21108821	conserved hypothetical protein [Xanthomonas axonopodis pv. citri str. 306]	105	33347	7	6	7	6	33.0	3	1	1	1	9764743	9754670	1	9754199	0.0471	0	41.77	0.00089	R	SEFDHWR	S			4	Label: C20, Spot_Id: 190946, Peak_List_Id: 370878, MSMS Job_Run_Id: 18612, Comment:
1	gi|21108821	conserved hypothetical protein [Xanthomonas axonopodis pv. citri str. 306]	105	33347	7	6	7	6	33.0	9	1	1	1	11666667	11656594	1	11655979	0.0616	0	29.42	0.015	R	ELTAYTEAIR	L			6	Label: C20, Spot_Id: 190946, Peak_List_Id: 370879, MSMS Job_Run_Id: 18612, Comment:
1	gi|21108821	conserved hypothetical protein [Xanthomonas axonopodis pv. citri str. 306]	105	33347	7	6	7	6	33.0	11	1	1	1	14247872	14237799	1	14236918	0.0881	0	25.46	0.032	R	NFVLCPGLAYDR	S			4	Label: C20, Spot_Id: 190946, Peak_List_Id: 370877, MSMS Job_Run_Id: 18612, Comment:
1	gi|21108821	conserved hypothetical protein [Xanthomonas axonopodis pv. citri str. 306]	105	33347	7	6	7	6	33.0	13	1	1	1	14408063	14397990	1	14397157	0.0833	0	50.22	0.00011	R	FASGVEVEVPGHGR	V			9	Label: C20, Spot_Id: 190946, Peak_List_Id: 370880, MSMS Job_Run_Id: 18612, Comment:
1	gi|21108821	conserved hypothetical protein [Xanthomonas axonopodis pv. citri str. 306]	105	33347	7	6	7	6	33.0	16	1	1	1	18249901	18239828	1	18238955	0.0873	0	24.38	0.032	R	WVQQGILGSAFEGNYR	L			4	Label: C20, Spot_Id: 190946, Peak_List_Id: 370874, MSMS Job_Run_Id: 18612, Comment:
1	gi|21108821	conserved hypothetical protein [Xanthomonas axonopodis pv. citri str. 306]	105	33347	7	6	7	6	33.0	19	1	1	1	18960045	18949972	1	18948843	0.1129	0	16.86	0.19	-	MHTIDVIDSHTAGEPTR	V	Oxidation (M)	0.10000000000000000.0	2	Label: C20, Spot_Id: 190946, Peak_List_Id: 370876, MSMS Job_Run_Id: 18612, Comment:
1	gi|21108821	conserved hypothetical protein [Xanthomonas axonopodis pv. citri str. 306]	105	33347	7	6	7	6	33.0	22	1	1	1	28215442	28205369	1	28203665	0.1704	0	42.92	0.00031	R	IETPVGTVGVELADDGTVSVDNVESYR	F			5	Label: C20, Spot_Id: 190946, Peak_List_Id: 370875, MSMS Job_Run_Id: 18612, Comment:
Spot 120	--------------------------------------------------------	XAC2502
prot_hit_num	prot_acc	prot_desc	prot_score	prot_mass	prot_matches	prot_matches_sig	prot_sequences	prot_sequences_sig	prot_cover	pep_query	pep_rank	pep_isbold	pep_isunique	pep_exp_mz	pep_exp_mr	pep_exp_z	pep_calc_mr	pep_delta	pep_miss	pep_score	pep_expect	pep_res_before	pep_seq	pep_res_after	pep_var_mod	pep_var_mod_pos	pep_num_match	pep_scan_title
1	gi|21108766	1-phosphofructokinase (fructose 1-phosphate kinase) [Xanthomonas axonopodis pv. citri str. 306]	153	33184	7	5	7	5	26.4	2	1	1	1	8226002	8215929	1	8215235	0.0694	0	17.32	0.23	R	LIARPPR	L			4	Label: E11, Spot_Id: 190985, Peak_List_Id: 371263, MSMS Job_Run_Id: 18612, Comment:
1	gi|21108766	1-phosphofructokinase (fructose 1-phosphate kinase) [Xanthomonas axonopodis pv. citri str. 306]	153	33184	7	5	7	5	26.4	10	1	1	1	9564904	9554831	1	9554294	0.0537	0	17.96	0.26	R	GIADHCQR	V			2	Label: E11, Spot_Id: 190985, Peak_List_Id: 371262, MSMS Job_Run_Id: 18612, Comment:
1	gi|21108766	1-phosphofructokinase (fructose 1-phosphate kinase) [Xanthomonas axonopodis pv. citri str. 306]	153	33184	7	5	7	5	26.4	24	1	1	1	12577727	12567654	1	12566877	0.0777	0	50.80	9.5e-005	R	EALPYAVKPNR	D			8	Label: E11, Spot_Id: 190985, Peak_List_Id: 371268, MSMS Job_Run_Id: 18612, Comment:
1	gi|21108766	1-phosphofructokinase (fructose 1-phosphate kinase) [Xanthomonas axonopodis pv. citri str. 306]	153	33184	7	5	7	5	26.4	26	1	1	1	12797881	12787808	1	12787044	0.0764	0	59.77	1.2e-005	R	GALSAAAHELIAR	G			10	Label: E11, Spot_Id: 190985, Peak_List_Id: 371267, MSMS Job_Run_Id: 18612, Comment:
1	gi|21108766	1-phosphofructokinase (fructose 1-phosphate kinase) [Xanthomonas axonopodis pv. citri str. 306]	153	33184	7	5	7	5	26.4	31	1	1	1	14157957	14147884	1	14147052	0.0832	0	50.19	0.00012	R	SNDTTDINLPGLR	L			8	Label: E11, Spot_Id: 190985, Peak_List_Id: 371266, MSMS Job_Run_Id: 18612, Comment:
1	gi|21108766	1-phosphofructokinase (fructose 1-phosphate kinase) [Xanthomonas axonopodis pv. citri str. 306]	153	33184	7	5	7	5	26.4	35	1	1	1	16139020	16128947	1	16127957	0.0990	0	46.97	0.00021	R	DELAAWTGRPLNDR	G			5	Label: E11, Spot_Id: 190985, Peak_List_Id: 371261, MSMS Job_Run_Id: 18612, Comment:
1	gi|21108766	1-phosphofructokinase (fructose 1-phosphate kinase) [Xanthomonas axonopodis pv. citri str. 306]	153	33184	7	5	7	5	26.4	42	1	1	1	18451024	18440951	1	18439713	0.1238	0	34.49	0.0027	R	VLLDTSGMPLVSALDAAR	E	Oxidation (M)	0.000000010000000000.0	5	Label: E11, Spot_Id: 190985, Peak_List_Id: 371265, MSMS Job_Run_Id: 18612, Comment:
Spot 121	--------------------------------------------------------	XAC2715
prot_hit_num	prot_acc	prot_desc	prot_score	prot_mass	prot_matches	prot_matches_sig	prot_sequences	prot_sequences_sig	prot_cover	pep_query	pep_rank	pep_isbold	pep_isunique	pep_exp_mz	pep_exp_mr	pep_exp_z	pep_calc_mr	pep_delta	pep_miss	pep_score	pep_expect	pep_res_before	pep_seq	pep_res_after	pep_var_mod	pep_var_mod_pos	pep_num_match	pep_scan_title
1	gi|21108996	acetyl-coenzyme A carboxylase carboxyl transferase [Xanthomonas axonopodis pv. citri str. 306]	36	32390	2	1	2	1	8.5	29	1	1	1	10765946	10755873	1	10755298	0.0575	0	35.92	0.0034	R	ETLPEGFQR	S			4	Label: H14, Spot_Id: 191060, Peak_List_Id: 371992, MSMS Job_Run_Id: 18612, Comment:
1	gi|21108996	acetyl-coenzyme A carboxylase carboxyl transferase [Xanthomonas axonopodis pv. citri str. 306]	36	32390	2	1	2	1	8.5	44	1	1	1	19189968	19179895	1	19178891	0.1004	0	16.86	0.22	R	SEFLLDHGTIDQICDR	R			2	Label: H14, Spot_Id: 191060, Peak_List_Id: 371986, MSMS Job_Run_Id: 18612, Comment:
Spot 122	--------------------------------------------------------	XAC2547
prot_hit_num	prot_acc	prot_desc	prot_score	prot_mass	prot_matches	prot_matches_sig	prot_sequences	prot_sequences_sig	prot_cover	pep_query	pep_rank	pep_isbold	pep_isunique	pep_exp_mz	pep_exp_mr	pep_exp_z	pep_calc_mr	pep_delta	pep_miss	pep_score	pep_expect	pep_res_before	pep_seq	pep_res_after	pep_var_mod	pep_var_mod_pos	pep_num_match	pep_scan_title
1	gi|21108818	dihydrodipicolinate synthetase [Xanthomonas axonopodis pv. citri str. 306]	261	32032	8	5	8	5	35.4	13	1	1	1	12327739	12317666	1	12316561	0.1106	0	76.92	2.7e-007	R	FAALQELLGDR	L			12	Label: D21, Spot_Id: 190971, Peak_List_Id: 371130, MSMS Job_Run_Id: 18612, Comment:
1	gi|21108818	dihydrodipicolinate synthetase [Xanthomonas axonopodis pv. citri str. 306]	261	32032	8	5	8	5	35.4	15	1	1	1	12887687	12877614	1	12876975	0.0639	0	71.49	9.7e-007	K	GWIAGLVNAYPK	E			12	Label: D21, Spot_Id: 190971, Peak_List_Id: 371125, MSMS Job_Run_Id: 18612, Comment:
1	gi|21108818	dihydrodipicolinate synthetase [Xanthomonas axonopodis pv. citri str. 306]	261	32032	8	5	8	5	35.4	19	1	1	1	13738711	13728638	1	13727966	0.0672	0	50.34	0.00011	R	LDTVPTFVQLIK	L			5	Label: D21, Spot_Id: 190971, Peak_List_Id: 371127, MSMS Job_Run_Id: 18612, Comment:
1	gi|21108818	dihydrodipicolinate synthetase [Xanthomonas axonopodis pv. citri str. 306]	261	32032	8	5	8	5	35.4	21	5	1	1	13888313	13878240	1	13877572	0.0669	1	10.18	1.1	R	RFAALQELLGDR	L			2	Label: D21, Spot_Id: 190971, Peak_List_Id: 371128, MSMS Job_Run_Id: 18612, Comment:
1	gi|21108818	dihydrodipicolinate synthetase [Xanthomonas axonopodis pv. citri str. 306]	261	32032	8	5	8	5	35.4	26	1	1	1	14869099	14859026	1	14858132	0.0894	0	65.80	2.9e-006	R	ELYHWFLPLLR	L			11	Label: D21, Spot_Id: 190971, Peak_List_Id: 371129, MSMS Job_Run_Id: 18612, Comment:
1	gi|21108818	dihydrodipicolinate synthetase [Xanthomonas axonopodis pv. citri str. 306]	261	32032	8	5	8	5	35.4	39	1	1	1	18632054	18621981	1	18620877	0.1104	0	13.00	0.095	R	VPVVPGIASLATGEAVALAK	A			2	Label: D21, Spot_Id: 190971, Peak_List_Id: 371123, MSMS Job_Run_Id: 18612, Comment:
1	gi|21108818	dihydrodipicolinate synthetase [Xanthomonas axonopodis pv. citri str. 306]	261	32032	8	5	8	5	35.4	43	1	1	1	21313059	21302986	1	21301725	0.1262	0	85.54	8.4e-009	R	AVIGATDLPVILYNNPVAYK	T			9	Label: D21, Spot_Id: 190971, Peak_List_Id: 371122, MSMS Job_Run_Id: 18612, Comment:
1	gi|21108818	dihydrodipicolinate synthetase [Xanthomonas axonopodis pv. citri str. 306]	261	32032	8	5	8	5	35.4	48	1	1	1	23152388	23142315	1	23140762	0.1553	0	20.91	0.055	K	DIGCGGLMVLPPYVYSTDWR	E	Oxidation (M)	0.00000001000000000000.0	3	Label: D21, Spot_Id: 190971, Peak_List_Id: 371124, MSMS Job_Run_Id: 18612, Comment:
Spot 123	--------------------------------------------------------	XAC1717
prot_hit_num	prot_acc	prot_desc	prot_score	prot_mass	prot_matches	prot_matches_sig	prot_sequences	prot_sequences_sig	prot_cover	pep_query	pep_rank	pep_isbold	pep_isunique	pep_exp_mz	pep_exp_mr	pep_exp_z	pep_calc_mr	pep_delta	pep_miss	pep_score	pep_expect	pep_res_before	pep_seq	pep_res_after	pep_var_mod	pep_var_mod_pos	pep_num_match	pep_scan_title
1	gi|21107913	2-dehydro-3-deoxyphosphooctonate aldolase [Xanthomonas axonopodis pv. citri str. 306]	90	30037	5	4	5	4	22.8	7	1	1	1	9305940	9295867	1	9295334	0.0533	0	63.74	7.6e-006	R	EFVPVLAR	A			6	Label: E22, Spot_Id: 190996, Peak_List_Id: 371378, MSMS Job_Run_Id: 18612, Comment:
1	gi|21107913	2-dehydro-3-deoxyphosphooctonate aldolase [Xanthomonas axonopodis pv. citri str. 306]	90	30037	5	4	5	4	22.8	9	1	1	1	9376004	9365931	1	9365433	0.0498	0	32.19	0.0075	K	LGVNFIFK	S			5	Label: E22, Spot_Id: 190996, Peak_List_Id: 371375, MSMS Job_Run_Id: 18612, Comment:
1	gi|21107913	2-dehydro-3-deoxyphosphooctonate aldolase [Xanthomonas axonopodis pv. citri str. 306]	90	30037	5	4	5	4	22.8	16	1	1	1	14117888	14107815	1	14106892	0.0924	0	27.83	0.022	K	ALSDGPNAWPLDR	M			3	Label: E22, Spot_Id: 190996, Peak_List_Id: 371376, MSMS Job_Run_Id: 18612, Comment:
1	gi|21107913	2-dehydro-3-deoxyphosphooctonate aldolase [Xanthomonas axonopodis pv. citri str. 306]	90	30037	5	4	5	4	22.8	33	1	1	1	15468016	15457943	1	15456882	0.1061	0	16.63	0.25	R	GASFGYNNLVSDMR	S	Oxidation (M)	0.00000000000010.0	2	Label: E22, Spot_Id: 190996, Peak_List_Id: 371377, MSMS Job_Run_Id: 18612, Comment:
1	gi|21107913	2-dehydro-3-deoxyphosphooctonate aldolase [Xanthomonas axonopodis pv. citri str. 306]	90	30037	5	4	5	4	22.8	43	1	1	1	19671610	19661537	1	19660160	0.1377	0	35.36	0.0016	R	AAVAVGISGLFAETHPDPSK	A			4	Label: E22, Spot_Id: 190996, Peak_List_Id: 371369, MSMS Job_Run_Id: 18612, Comment:
Spot 124	--------------------------------------------------------	XAC1314
prot_hit_num	prot_acc	prot_desc	prot_score	prot_mass	prot_matches	prot_matches_sig	prot_sequences	prot_sequences_sig	prot_cover	pep_query	pep_rank	pep_isbold	pep_isunique	pep_exp_mz	pep_exp_mr	pep_exp_z	pep_calc_mr	pep_delta	pep_miss	pep_score	pep_expect	pep_res_before	pep_seq	pep_res_after	pep_var_mod	pep_var_mod_pos	pep_num_match	pep_scan_title
1	gi|21107472	enoyl-CoA hydratase [Xanthomonas axonopodis pv. citri str. 306]	86	28357	6	4	6	4	24.2	14	1	1	1	9555349	9545276	1	9544811	0.0466	0	24.36	0.058	K	FFSAGADLK	Q			4	Label: G5, Spot_Id: 191027, Peak_List_Id: 371676, MSMS Job_Run_Id: 18612, Comment:
1	gi|21107472	enoyl-CoA hydratase [Xanthomonas axonopodis pv. citri str. 306]	86	28357	6	4	6	4	24.2	17	1	1	1	9856059	9845986	1	9845505	0.0481	0	54.10	5.8e-005	R	ALAVAWAQR	A			5	Label: G5, Spot_Id: 191027, Peak_List_Id: 371682, MSMS Job_Run_Id: 18612, Comment:
1	gi|21107472	enoyl-CoA hydratase [Xanthomonas axonopodis pv. citri str. 306]	86	28357	6	4	6	4	24.2	27	1	1	1	10526372	10516299	1	10515774	0.0525	0	18.01	0.16	R	LHTGLQVER	D			2	Label: G5, Spot_Id: 191027, Peak_List_Id: 371678, MSMS Job_Run_Id: 18612, Comment:
1	gi|21107472	enoyl-CoA hydratase [Xanthomonas axonopodis pv. citri str. 306]	86	28357	6	4	6	4	24.2	33	1	1	1	12467314	12457241	1	12456578	0.0663	0	17.71	0.22	R	HGTHAAALIAER	E			2	Label: G5, Spot_Id: 191027, Peak_List_Id: 371681, MSMS Job_Run_Id: 18612, Comment:
1	gi|21107472	enoyl-CoA hydratase [Xanthomonas axonopodis pv. citri str. 306]	86	28357	6	4	6	4	24.2	36	1	1	1	13447361	13437288	1	13436510	0.0778	0	37.72	0.0024	R	FGEAFEALSAFR	G			6	Label: G5, Spot_Id: 191027, Peak_List_Id: 371683, MSMS Job_Run_Id: 18612, Comment:
1	gi|21107472	enoyl-CoA hydratase [Xanthomonas axonopodis pv. citri str. 306]	86	28357	6	4	6	4	24.2	38	1	1	1	13798214	13788141	1	13787344	0.0797	0	42.23	0.00077	R	SIYALVITGEGEK	F			7	Label: G5, Spot_Id: 191027, Peak_List_Id: 371677, MSMS Job_Run_Id: 18612, Comment:
Spot 125	--------------------------------------------------------	XAC3586
prot_hit_num	prot_acc	prot_desc	prot_score	prot_mass	prot_matches	prot_matches_sig	prot_sequences	prot_sequences_sig	prot_cover	pep_query	pep_rank	pep_isbold	pep_isunique	pep_exp_mz	pep_exp_mr	pep_exp_z	pep_calc_mr	pep_delta	pep_miss	pep_score	pep_expect	pep_res_before	pep_seq	pep_res_after	pep_var_mod	pep_var_mod_pos	pep_num_match	pep_scan_title
1	gi|21109963	electron transfer flavoprotein beta subunit [Xanthomonas axonopodis pv. citri str. 306]	37	26449	4	1	4	1	22.6	8	1	1	1	8645021	8634949	1	8634501	0.0447	0	19.43	0.19	R	VVDYNVR	I			2	Label: E14, Spot_Id: 190988, Peak_List_Id: 371297, MSMS Job_Run_Id: 18612, Comment:
1	gi|21109963	electron transfer flavoprotein beta subunit [Xanthomonas axonopodis pv. citri str. 306]	37	26449	4	1	4	1	22.6	31	1	1	1	16129904	16119831	1	16118832	0.0999	0	17.17	0.15	R	IQVKPDGSGVVTEGVK	L			2	Label: E14, Spot_Id: 190988, Peak_List_Id: 371296, MSMS Job_Run_Id: 18612, Comment:
1	gi|21109963	electron transfer flavoprotein beta subunit [Xanthomonas axonopodis pv. citri str. 306]	37	26449	4	1	4	1	22.6	33	1	1	1	17330792	17320719	1	17319632	0.1088	0	17.01	0.12	R	AIHVVTDAAVQPLTAAR	A			2	Label: E14, Spot_Id: 190988, Peak_List_Id: 371298, MSMS Job_Run_Id: 18612, Comment:
1	gi|21109963	electron transfer flavoprotein beta subunit [Xanthomonas axonopodis pv. citri str. 306]	37	26449	4	1	4	1	22.6	36	1	1	1	18140460	18130387	1	18129257	0.1130	0	36.57	0.0022	K	LSPNPFDEIALEEALR	L			4	Label: E14, Spot_Id: 190988, Peak_List_Id: 371294, MSMS Job_Run_Id: 18612, Comment:
Spot 126	--------------------------------------------------------	XAC1042
prot_hit_num	prot_acc	prot_desc	prot_score	prot_mass	prot_matches	prot_matches_sig	prot_sequences	prot_sequences_sig	prot_cover	pep_query	pep_rank	pep_isbold	pep_isunique	pep_exp_mz	pep_exp_mr	pep_exp_z	pep_calc_mr	pep_delta	pep_miss	pep_score	pep_expect	pep_res_before	pep_seq	pep_res_after	pep_var_mod	pep_var_mod_pos	pep_num_match	pep_scan_title
1	gi|21107184	two-component system regulatory protein [Xanthomonas axonopodis pv. citri str. 306]	45	25987	3	2	3	2	17.5	13	1	1	1	12537457	12527384	1	12527027	0.0357	0	39.42	0.0014	R	ILIVDDEPAIR	D			4	Label: H6, Spot_Id: 191052, Peak_List_Id: 371917, MSMS Job_Run_Id: 18612, Comment:
1	gi|21107184	two-component system regulatory protein [Xanthomonas axonopodis pv. citri str. 306]	45	25987	3	2	3	2	17.5	19	1	1	1	14267528	14257455	1	14257001	0.0455	1	16.15	0.32	R	KGEFEPIHAGDAR	E			2	Label: H6, Spot_Id: 191052, Peak_List_Id: 371919, MSMS Job_Run_Id: 18612, Comment:
1	gi|21107184	two-component system regulatory protein [Xanthomonas axonopodis pv. citri str. 306]	45	25987	3	2	3	2	17.5	33	1	1	1	16889271	16879198	1	16878570	0.0628	0	26.71	0.021	R	VFAGDAPVPIGPTEYR	L			3	Label: H6, Spot_Id: 191052, Peak_List_Id: 371924, MSMS Job_Run_Id: 18612, Comment:
Spot 127	--------------------------------------------------------	XAC3578
prot_hit_num	prot_acc	prot_desc	prot_score	prot_mass	prot_matches	prot_matches_sig	prot_sequences	prot_sequences_sig	prot_cover	pep_query	pep_rank	pep_isbold	pep_isunique	pep_exp_mz	pep_exp_mr	pep_exp_z	pep_calc_mr	pep_delta	pep_miss	pep_score	pep_expect	pep_res_before	pep_seq	pep_res_after	pep_var_mod	pep_var_mod_pos	pep_num_match	pep_scan_title
1	gi|21109954	IpsJ protein [Xanthomonas axonopodis pv. citri str. 306]	59	25980	4	3	4	3	28.4	7	1	1	1	10636156	10626083	1	10625458	0.0625	0	36.46	0.0029	R	ADTAGNLVFR	K			4	Label: H24, Spot_Id: 191070, Peak_List_Id: 372086, MSMS Job_Run_Id: 18612, Comment:
1	gi|21109954	IpsJ protein [Xanthomonas axonopodis pv. citri str. 306]	59	25980	4	3	4	3	28.4	36	1	1	1	17701007	17690934	1	17689723	0.1211	0	17.86	0.08	K	HYVLETALQADVALVK	A			4	Label: H24, Spot_Id: 191070, Peak_List_Id: 372081, MSMS Job_Run_Id: 18612, Comment:
1	gi|21109954	IpsJ protein [Xanthomonas axonopodis pv. citri str. 306]	59	25980	4	3	4	3	28.4	39	1	1	1	21722590	21712517	1	21710899	0.1618	0	38.60	0.00077	R	AGGAGIPAFYTATGYGTIVAEGK	E			5	Label: H24, Spot_Id: 191070, Peak_List_Id: 372083, MSMS Job_Run_Id: 18612, Comment:
1	gi|21109954	IpsJ protein [Xanthomonas axonopodis pv. citri str. 306]	59	25980	4	3	4	3	28.4	45	1	1	1	22782883	22772810	1	22771277	0.1533	0	25.39	0.022	R	QYLAGELELEFNPQGTLAER	L			3	Label: H24, Spot_Id: 191070, Peak_List_Id: 372085, MSMS Job_Run_Id: 18612, Comment:
Spot 128	--------------------------------------------------------	XAC3354
prot_hit_num	prot_acc	prot_desc	prot_score	prot_mass	prot_matches	prot_matches_sig	prot_sequences	prot_sequences_sig	prot_cover	pep_query	pep_rank	pep_isbold	pep_isunique	pep_exp_mz	pep_exp_mr	pep_exp_z	pep_calc_mr	pep_delta	pep_miss	pep_score	pep_expect	pep_res_before	pep_seq	pep_res_after	pep_var_mod	pep_var_mod_pos	pep_num_match	pep_scan_title
1	gi|21109703	outer membrane protein W [Xanthomonas axonopodis pv. citri str. 306]	157	23033	4	4	4	4	25.4	3	1	1	1	8434399	8424327	1	8423923	0.0404	0	35.02	0.0067	R	FFGTDTR	G			4	Label: D5, Spot_Id: 190955, Peak_List_Id: 370969, MSMS Job_Run_Id: 18612, Comment:
1	gi|21109703	outer membrane protein W [Xanthomonas axonopodis pv. citri str. 306]	157	23033	4	4	4	4	25.4	15	1	1	1	11136329	11126256	1	11125614	0.0642	0	59.46	1.9e-005	R	WIDIDPQAR	L			6	Label: D5, Spot_Id: 190955, Peak_List_Id: 370970, MSMS Job_Run_Id: 18612, Comment:
1	gi|21109703	outer membrane protein W [Xanthomonas axonopodis pv. citri str. 306]	157	23033	4	4	4	4	25.4	33	1	1	1	15358677	15348604	1	15347892	0.0712	0	97.43	1.7e-009	K	GDWTVAVGAHQVAPK	S			14	Label: D5, Spot_Id: 190955, Peak_List_Id: 370968, MSMS Job_Run_Id: 18612, Comment:
1	gi|21109703	outer membrane protein W [Xanthomonas axonopodis pv. citri str. 306]	157	23033	4	4	4	4	25.4	49	1	1	1	25224473	25214400	1	25213078	0.1323	0	34.38	0.0018	R	LDGNHIGTVNIDPLVYGVAYVHR	F			4	Label: D5, Spot_Id: 190955, Peak_List_Id: 370966, MSMS Job_Run_Id: 18612, Comment:
Spot 129	--------------------------------------------------------	XAC2008
prot_hit_num	prot_acc	prot_desc	prot_score	prot_mass	prot_matches	prot_matches_sig	prot_sequences	prot_sequences_sig	prot_cover	pep_query	pep_rank	pep_isbold	pep_isunique	pep_exp_mz	pep_exp_mr	pep_exp_z	pep_calc_mr	pep_delta	pep_miss	pep_score	pep_expect	pep_res_before	pep_seq	pep_res_after	pep_var_mod	pep_var_mod_pos	pep_num_match	pep_scan_title
1	gi|21108231	outer-membrane lipoproteins carrier protein precursor [Xanthomonas axonopodis pv. citri str. 306]	145	22942	8	6	8	6	37.8	6	1	1	1	9665577	9655504	1	9654971	0.0533	0	54.94	3.4e-005	R	TAIGFSGWK	R			5	Label: G10, Spot_Id: 191032, Peak_List_Id: 371726, MSMS Job_Run_Id: 18612, Comment:
1	gi|21108231	outer-membrane lipoproteins carrier protein precursor [Xanthomonas axonopodis pv. citri str. 306]	145	22942	8	6	8	6	37.8	11	1	1	1	10075547	10065474	1	10064832	0.0642	0	44.94	0.00052	K	GLDGQFSQR	V			5	Label: G10, Spot_Id: 191032, Peak_List_Id: 371731, MSMS Job_Run_Id: 18612, Comment:
1	gi|21108231	outer-membrane lipoproteins carrier protein precursor [Xanthomonas axonopodis pv. citri str. 306]	145	22942	8	6	8	6	37.8	18	1	1	1	11096090	11086017	1	11085302	0.0716	0	48.61	0.00016	R	NPAFAADTFR	Y			7	Label: G10, Spot_Id: 191032, Peak_List_Id: 371732, MSMS Job_Run_Id: 18612, Comment:
1	gi|21108231	outer-membrane lipoproteins carrier protein precursor [Xanthomonas axonopodis pv. citri str. 306]	145	22942	8	6	8	6	37.8	21	1	1	1	11196128	11186055	1	11185390	0.0665	0	17.25	0.32	R	MEVVDAVGQR	T	Oxidation (M)	0.1000000000.0	2	Label: G10, Spot_Id: 191032, Peak_List_Id: 371724, MSMS Job_Run_Id: 18612, Comment:
1	gi|21108231	outer-membrane lipoproteins carrier protein precursor [Xanthomonas axonopodis pv. citri str. 306]	145	22942	8	6	8	6	37.8	25	1	1	1	11365920	11355847	1	11355145	0.0702	0	28.80	0.019	K	YDVSEEAAPR	D			3	Label: G10, Spot_Id: 191032, Peak_List_Id: 371727, MSMS Job_Run_Id: 18612, Comment:
1	gi|21108231	outer-membrane lipoproteins carrier protein precursor [Xanthomonas axonopodis pv. citri str. 306]	145	22942	8	6	8	6	37.8	34	1	1	1	12646964	12636891	1	12636095	0.0796	1	14.65	0.36	K	KYDVSEEAAPR	D			3	Label: G10, Spot_Id: 191032, Peak_List_Id: 371730, MSMS Job_Run_Id: 18612, Comment:
1	gi|21108231	outer-membrane lipoproteins carrier protein precursor [Xanthomonas axonopodis pv. citri str. 306]	145	22942	8	6	8	6	37.8	41	1	1	1	16839425	16829352	1	16828264	0.1088	0	43.10	0.00047	K	VDTDASFQIASLGFGR	E			5	Label: G10, Spot_Id: 191032, Peak_List_Id: 371733, MSMS Job_Run_Id: 18612, Comment:
1	gi|21108231	outer-membrane lipoproteins carrier protein precursor [Xanthomonas axonopodis pv. citri str. 306]	145	22942	8	6	8	6	37.8	43	1	1	1	17029868	17019795	1	17018727	0.1069	0	39.66	0.0011	K	VWVFDPDLEQVTVR	A			6	Label: G10, Spot_Id: 191032, Peak_List_Id: 371728, MSMS Job_Run_Id: 18612, Comment:
Spot 130	--------------------------------------------------------	XAC1643
prot_hit_num	prot_acc	prot_desc	prot_score	prot_mass	prot_matches	prot_matches_sig	prot_sequences	prot_sequences_sig	prot_cover	pep_query	pep_rank	pep_isbold	pep_isunique	pep_exp_mz	pep_exp_mr	pep_exp_z	pep_calc_mr	pep_delta	pep_miss	pep_score	pep_expect	pep_res_before	pep_seq	pep_res_after	pep_var_mod	pep_var_mod_pos	pep_num_match	pep_scan_title
1	gi|21107832	poly(hydroxyalcanoate) granule associated protein [Xanthomonas axonopodis pv. citri str. 306]	411	19909	7	7	7	7	40.9	4	1	1	1	8495319	8485246	1	8484756	0.0490	0	51.53	0.00011	K	LFDSLVR	E			5	Label: E2, Spot_Id: 190976, Peak_List_Id: 371179, MSMS Job_Run_Id: 18612, Comment:
1	gi|21107832	poly(hydroxyalcanoate) granule associated protein [Xanthomonas axonopodis pv. citri str. 306]	411	19909	7	7	7	7	40.9	19	1	1	1	13656903	13646830	1	13646208	0.0622	0	33.56	0.0055	R	EEVETQFEQAR	D			5	Label: E2, Spot_Id: 190976, Peak_List_Id: 371174, MSMS Job_Run_Id: 18612, Comment:
1	gi|21107832	poly(hydroxyalcanoate) granule associated protein [Xanthomonas axonopodis pv. citri str. 306]	411	19909	7	7	7	7	40.9	27	1	1	1	16759012	16748939	1	16748074	0.0866	0	109.10	1.2e-010	R	GNAAQGFQAQAEQISR	R			11	Label: E2, Spot_Id: 190976, Peak_List_Id: 371180, MSMS Job_Run_Id: 18612, Comment:
1	gi|21107832	poly(hydroxyalcanoate) granule associated protein [Xanthomonas axonopodis pv. citri str. 306]	411	19909	7	7	7	7	40.9	29	1	1	1	16979489	16969416	1	16968631	0.0785	0	94.43	3.8e-009	R	TLNIPEQEELENLR	R			10	Label: E2, Spot_Id: 190976, Peak_List_Id: 371178, MSMS Job_Run_Id: 18612, Comment:
1	gi|21107832	poly(hydroxyalcanoate) granule associated protein [Xanthomonas axonopodis pv. citri str. 306]	411	19909	7	7	7	7	40.9	35	1	1	1	17990665	17980592	1	17979737	0.0855	0	141.89	6.4e-014	R	LGESAQTVWLAGLGALGR	V			13	Label: E2, Spot_Id: 190976, Peak_List_Id: 371176, MSMS Job_Run_Id: 18612, Comment:
1	gi|21107832	poly(hydroxyalcanoate) granule associated protein [Xanthomonas axonopodis pv. citri str. 306]	411	19909	7	7	7	7	40.9	44	1	1	1	18540641	18530568	1	18529642	0.0926	1	62.55	5.4e-006	R	TLNIPEQEELENLRR	E			11	Label: E2, Spot_Id: 190976, Peak_List_Id: 371177, MSMS Job_Run_Id: 18612, Comment:
1	gi|21107832	poly(hydroxyalcanoate) granule associated protein [Xanthomonas axonopodis pv. citri str. 306]	411	19909	7	7	7	7	40.9	50	1	1	1	23362263	23352190	1	23350928	0.1263	1	50.56	6.6e-005	R	AAESVDELREEVETQFEQAR	D			7	Label: E2, Spot_Id: 190976, Peak_List_Id: 371175, MSMS Job_Run_Id: 18612, Comment:
